# Supplementary material for: The conserved AAA ATPase PCH-2 distributes its regulation of meiotic prophase events through multiple meiotic HORMADs in C. elegans
Source: PLoS Genet. 2023 Apr 14;19(4):e1010708. doi: 10.1371/journal.pgen.1010708 (PMC10132761; doi:10.1371/journal.pgen.1010708)
Supplement: S1 Data — (XLSX) [file pgen.1010708.s009.xlsx]

## Sheet: Figure 3C
HIM-8 PC pairing data
		1					2					3					4					5					6
		syp-1	syp-1; pch-2	syp-1; htp-3	syp-1; pch-2; htp-3		syp-1	syp-1; pch-2	syp-1; htp-3	syp-1; pch-2; htp-3		syp-1	syp-1; pch-2	syp-1; htp-3	syp-1; pch-2; htp-3		syp-1	syp-1; pch-2	syp-1; htp-3	syp-1; pch-2; htp-3		syp-1	syp-1; pch-2	syp-1; htp-3	syp-1; pch-2; htp-3		syp-1	syp-1; pch-2	syp-1; htp-3	syp-1; pch-2; htp-3
gl1 TOP	paired	8	6	1	0		62	57	27	35		40	68	55	76		40	47	51	76		45	27	25	39		14	0	2	2
	total	76	78	74	69		70	73	65	74		43	74	58	81		43	53	58	77		45	34	35	51		33	22	22	19
gl1 BOT	paired	3	0	1	0		69	50	22	41		52	80	65	77		55	55	59	68		36	28	34	28		11	2	5	0
	total	89	67	83	57		72	77	71	64		52	82	68	77		55	59	59	68		36	32	35	42		20	21	29	25
gl2 TOP	paired	0	4	2	0		0	70	50	23		25	63	79	69		38	58	70	77		34	38	37	47		12	8	2	6
	total	29	57	83	56		48	83	96	72		40	65	79	70		43	61	71	78		35	38	55	53		18	30	37	35
gl2 BOT	paired	0	8	5	0		0	77	37	48		16	70	93	70		39	67	80	82		36	41	34	38		15	1	5	0
	total	26	95	86	58		46	104	92	80		44	74	94	71		39	67	80	82		36	43	48	49		15	30	32	22
gl3 TOP	paired	0	5	0	0		3	67	40	18		39	66	62	74		39	34	56	80		35	9	20	52		15	1	2	4
	total	38	85	98	47		37	84	77	86		40	66	68	79		43	34	57	81		35	24	31	58		37	13	32	37
gl3 BOT	paired	0	0	6	0		17	73	47	63		45	87	91	80		50	51	69	92		47	22	16	51		24	2	0	3
	total	39	65	85	59		36	97	91	92		51	87	92	86		51	51	69	97		47	22	35	60		43	18	34	39
	total paired	11	23	15	0		151	394	223	228		217	434	445	446		261	312	385	475		233	165	166	255		91	14	16	15
	total nuclei	297	447	509	346		309	518	492	468		270	448	459	464		274	325	394	483		234	193	239	313		166	134	186	177
	% paired	3.7037	5.14541	2.94695	0		48.8673	76.0618	45.3252	48.7179		80.3704	96.875	96.9499	96.1207		95.2555	96	97.7157	98.3437		99.5726	85.4922	69.4561	81.4696		54.8193	10.4478	8.60215	8.47458
	95% CI	0.02	0.0342	0.0175	0		0.4334	0.722	0.4103	0.4422		0.752	0.9478	0.949	0.9391		0.9198	0.9321	0.9565	0.9671		0.9737	0.7978	0.6334	0.7678		0.4722	0.0621	0.0528	0.0511
		0.0659	0.07764	0.0485	0.0132		0.5442	0.7954	0.49385	0.5324		0.8469	0.9818	0.9822	0.9757		0.9728	0.9814	0.9886	0.9922		0.9999	0.8982	0.7496	0.8482		0.622	0.1689	0.136	0.1567
	syp-1			syp-1; pch-2			syp-1; htp-3			syp-1; pch-2; htp-3
	% paired	95% CI		% paired	95% CI		% paired	95% CI		% paired	95% CI
1	3.7037	1.7037	2.8863	5.14541	1.72541	2.61859	2.94695	1.19695	1.90305	0	0	1.32
2	48.8673	5.52731	5.55269	76.0618	3.86178	3.47822	45.3252	4.2952	4.0598	48.7179	4.49795	4.52205
3	80.3704	5.17037	4.31963	96.875	2.095	1.305	96.9499	2.04989	1.27011	96.1207	2.21069	1.44931
4	95.2555	3.27547	2.02453	96	2.79	2.14	97.7157	2.06574	1.14426	98.3437	1.63369	0.876315
5	99.5726	2.20265	0.41735	85.4922	5.71223	4.32777	69.4561	6.11607	5.50393	81.4696	4.68965	3.35035
6	54.8193	7.59928	7.38072	10.4478	4.23776	6.44224	8.60215	3.32215	4.99785	8.47458	3.36458	7.19542

## Sheet: Figure 3E
N2 totals	1	2	3	4	5	6				htp-3 (vc75)	1	2	3	4	5	6
total unsyn	337	228	35	2	8	71				unsyn	589	414	29	10	130	119
total syn	0	106	220	212	164	57				syn	0	230	501	448	243	8
total	337	334	255	214	172	128				total	589	644	530	458	373	127
										(%) synapsed	0	35.7	94.5	97.8	65.1	6.3
N2 (totaled %)	1	2	3	4	5	6				negative	0	3.6	2.3	1.9	5	3.3
all syn.	0	31.74	86.27	99.07	95.35	44.53				positive	0.78	3.8	1.7	1.1	4.7	5.8
										htp-3;pch-2	1	2	3	4	5	6
pch-2 (1)	1	2	3	4	5	6				unsyn	554	378	37	7	113	123
unsyn.	100	42	4	0	7	12				syn	0	190	495	450	253	5
all syn.	1	56	102	81	71	22				total	554	568	532	457	366	128
										(%) synapsed	0	33.5	93	98.5	69.1	3.9
pch-2 (2)	1	2	3	4	5	6				negative	0	3.8	2.5	1.7	4.9	2.5
unsyn.	108	40	6	8	0	10				positive	0.83	4	1.9	0.85	4.5	5.2
all syn.	0	53	80	77	64	31
pch-2 (3)	1	2	3	4	5	6
unsyn.	87	18	4	5	2	25
all syn.	4	48	66	64	61	26
pch-2 totals	1	2	3	4	5	6
total unsyn	295	100	14	13	9	47
total syn	5	157	248	222	196	79
total	300	257	262	235	205	126
pch-2(totaled %)	1	2	3	4	5	6
all syn.	1.67	61.09	94.66	94.47	95.61	62.7

## Sheet: Figure 3F
meDf2/+ (1)	1	2	3	4	5	6		meDf2/+;pch-2 (1)	1	2	3	4	5	6		meDf2/+; htp-3	1	2	3	4	5	6
unsyn.	138	105	110	87	69	66		unsyn.	103	70	31	13	11	14		unsyn	533	571	293	231	166	128
all syn.	0	3	26	50	61	39		all syn.	0	24	53	74	48	14		syn	0	45	157	197	178	13
																total	533	616	450	428	344	141
																(%) synapsed	0	7.3	34.9	46	51.7	9.2
meDf2/+ (2)	1	2	3	4	5	6		meDf2/+;pch-2 (2)	1	2	3	4	5	6		negative	0	1.8	4.3	4.7	5.3	3.9
unsyn.	42	54	57	40	27	24		unsyn.	33	40	16	8	2	3		positive	0.9	2.3	4.5	4.7	5.2	6
all syn.	0	0	15	23	31	18		all syn.	0	11	21	41	37	30
																meDf2/+; htp-3; pch-2	1	2	3	4	5	6
																unsyn	449	421	395	273	251	146
meDf2/+ (3)	1	2	3	4	5	6		meDf2/+;pch-2 (2)	1	2	3	4	5	6		syn	0	17	92	152	72	3
unsyn.	35	40	52	35	30	29		unsyn.	99	101	31	14	7	16		total	449	438	487	425	323	149
all syn.	0	0	5	28	26	12		all syn.	0	32	48	78	45	41		(%) synapsed	0	3.9	18.9	35.8	22.3	2
																negative	0	1.5	3.2	4.5	4.2	1.6
																positive	1	2.3	3.7	4.7	4.9	4
total unsyn (medf-2/+)	215	199	219	162	126	119																2.5
total syn (medf-2/+)	0	3	46	101	118	69																5.2
meDf2/+ (totaled %)	1	2	3	4	5	6		meDf2/+;pch-2 (totaled)	1	2	3	4	5	6
unsyn.	100	98.5	82.6	61.6	51.6	63.3		total unsyn	235	211	78	35	20	33
all syn.	0	1.5	17.4	38.4	48.4	36.7		total syn	0	67	122	193	130	85
(totaled %)	1	2	3	4	5	6		meDf2/+;pch-2 (totaled %)	1	2	3	4	5	6
unsyn.	100	98.5	82.6	61.6	51.6	63.3		unsyn.	100	75.9	39	15.4	13.3	28
all syn.	0	1.5	17.4	38.4	48.4	36.7		all syn.	0	24.1	61	84.6	86.7	72
positive error	2.1	3	5	6	6.3	7.1		positive error	3.3	7.6	8.2	5.2	5.5	9.8
negative error	0	1.2	4.1	5.7	6.2	6.6		negative error	0	6.3	8.9	7.1	8.2	12.4

## Sheet: Figure 3H
zone:	1				2				3				4				5				6
	control	pch-2	htp-3	pch-2;htp-3	control	pch-2	htp-3	pch-2;htp-3	control	pch-2	htp-3	pch-2;htp-3	control	pch-2	htp-3	pch-2;htp-3	control	pch-2	htp-3	pch-2;htp-3	control	pch-2	htp-3	pch-2;htp-3
	0	1	0	0	0	0	0	0	0	0	0	0	1	6	2	0	3	9	1	4	0	0	1	0
	0	2	0	0	1	0	0	0	0	0	0	0	3	2	0	1	2	0	2	1	2	0	1	1
	0	0	0	0	1	0	0	1	0	0	0	0	3	4	0	1	1	0	2	0	1	0	1	0
	2	0	0	0	0	0	0	0	0	0	0	2	0	0	0	0	3	0	0	0	0		0	0
	0	0	0	0	0	0	0	0	0	1	0	1	5	1	1	0	0	0	3	0	0	0	1	0
	0	1	0	0	0	1	0	0	0	0	0	1	2	0	0	1	0	3	3	5	0	0	1	0
	0	1	0	0	0	0	0	0	0	0	0	3	0	0	0	0	1	0	3	0	0	0	1	0
	0	0	1	0	1	0	0	0	0	0	0	1	1	2	0	0	1	1	5	4	0	0	0	1
	1	0	0	0	0	0	0	0	0	0	0	1	2	5	1	0	2	1	1	0	1	1	1	0
	0	1	0	0	0	0	0	0	0	0	0	1	2	1	0	0	1	0	2	0	0	0	0	2
	0	0	0	0	0	0	0	0	0	0	0	0	2	0	1	1	0	0	0	0	2	0	1	2
	0	1	0	0	0	0	0	0	0	0	0	0	3	0	2	0	3	2	2	0	1	0	0	1
	0	0	0	0	1	0	0	0	0	1	0	0	0	2	2	1	1	2	1	0	0	1	0	1
	0	0	0	0	0	0	0	0	0	0	0	2	1	1	0	0	0	4	2	7	1	0	0	1
	1	0	0	0	0	0	0	0	1	0	0	1	0	4	0	1	1	6	0	0	0	0	0	1
	0	0	0	0	1	0	0	0	0	0	0	0	1	4	0	1	0	0	3	0	0	0	0	0
	0	6	0	0	0	1	0	0	0	0	0	1	2	3	0	0	0	2	3	0	0	0	0	1
	0	0	0	0	0	0	0	0	0	0	0	1	2	2	0	0	3	0	0	3	0	0	0	3
	0	0	0	0	0	0	0	0	0	0	0	3	2	1	3	2	3	3	0	1	0	0	0	0
	0	1	0	0	0	0	0	0	0	0	0	0	1	0	1	0	0	1	1	0	0	0	0	2
	1	0	0	0	0	0	0	0	0	0	0	1	1	2	0	0	1	0	3	0	0	0	0	1
	0	0	0	0	0	0	0	0	1	0	0	1	0	0	2	0	0	0	7	0	0	0	0	0
	0	0	0	0	0	0	0	0	0	0	0	0	0	2	4	1	1	0	2	0	0	0	0
	1	1	0	0	0	0	0	0	2	0	0	3	5	1	2	0	0	0	0	1	0	0	0
	0	0	0	0	0	0	0	0	1	0	0	1	1	2	1	5	1	2	0	0	0	0	0
	0	0	0	0	0	0	0	0	1	1	0	0	0	1	0	2	0	2	2	1	0	1	0
	1	1	0	0	0	0	0	0	0	0	0	0	2	0	4	0	2	4	3	2	0	0	1
	1	0	0	0	0	0	0	0	1	0	0	1	4	4	3	0	0	3	1	1	0	0	0
	0	0	1	0	0	0	0	0	0	0	0	0	0	0	2	1	2	3	2	1	0	0	0
	0	0	0	0	0	0	0	0	0	0	0	1	3	4	0	1	1	0	0	3	0	1	1
	0	0	0	0	0	0	0	0	1	0	0	1	1	3	0	0	1	0	3		0	0	0
	0	0	0	0	0	0	0	0	0	0	0	0	3	6	2	0	0	1	1			0
	0	0	0	0	0	0	0	0	3	2	0	0	5	8	4	0	0	0	2			1
	0	0	0	0	0	0	0	1	0	0	0	0	4	4	2	0	0	5	1			0
	1	0	0	0	0	0	0		3	0	0	0	4	1	0	2	0	1	3			1
	0	0	0	0	0	0	0		0	0	0	1	1	1	3	0	4	0	1			0
	0		0	0	0	0	0		1	0	0		0	1	1	1		0	2			1
	0		0		0	0	0		0	2	0		3	0	3	0		0	0			1
	0		0		0	0	0		1	2	0		4	2	3	0		3	0			0
	0		0		0	0	0		1	1	0		1	6	1	0		5	0			0
	0		0		0	0	0		2	1	0		3	4	1	0		2	3			0
	0		0		0	0	0		4	1	0		3	0	2	0		0	2
	0		0		0	0	0		2	2	0		1	0	3	0		0	1
	0		0		0	0	0		2	2	0		0	0	4	0		0	1
	0		0		0	0	0		3	1	0		2	0	0	0		0	2
	0		0		0	0	0		1	1	0		0	0	1	0		1	2
	0				0	0	0		1	3	0		0	0	2	1		1
	0				0	0	0		0	0	1		2	6	2	0		1
	0				0	0	0		4	4	0			2	1			0
	0				0	0	0		1		0			3	1			1
	0				0	0	0		3		0			0	2			2
	0				0	0	0		4		0			1	3			1
	0				0	0	0		4		0			0	3			1
	1				0	0	1		0					8	3			0
	0				0	0	0							5	2			2
	0				0		1							0	2			0
	0				0		0							1	4			0
	0				0		0							1				0
	0				0		0							0				1
	0				0		0							1
					0		0							1
							0							0
							0							2
														5
														0
														1
														0
														0
														1
														2
														1
														1
														0
														0
														0
														3
														0
	0	0	0	0	1	0	0	0	0	0	0	1	1	0	6	0	0	2	8	3	0	0	0	0
	0	0	0	0	0	0	0	0	0	0	0	0	2	0	1	0	2	0	2	0	0	0	0	0
	0	0	0	0	0	0	0	0	0	0	0	0	0	0	1	1	2	0	3	3	0	0	0	0
	0	0	0	0	0	0	0	0	1	0	0	1	0	0	2	0	1	1	4	1	0	0	1	0
	0	0	0	0	0	0	0	0	0	0	0	0	0	0	2	1	1	0	2	1	0	0	0	0
	0	0	0	0	0	0	0	0	0	0	0	0	3	0	1	2	0	1	2	0	1	1	0	0
	0	0	0	0	0	1	0	0	0	0	0	0	2	0	3	1	1	1	3	2	0	0	0	2
	0	0	0	0	0	0	0	0	0	0	0	0	2	0	4	4	3	1	2	3	0	0	1	0
	0	0	0	0	0	0	0	0	0	0	0	0	2	0	3	2	0	0	2	1	1	0	0	0
	0	0	0	0	0	0	0	0	0	0	0	1	2	0	4	2	2	0	1	0	0	0	0	0
	0	0	0	0	0	0	0	0	0	0	0	0	2	0	3	0	2	0	1	0	0	0	0	0
	0	0	0	0	0	0	0	0	0	0	0	0	1	0	2	0	0	1	0	4	1	0	0	0
	0	0	0	0	0	0	0	0	1	0	0	0	0	0	2	1	5	1	2	1	0	0	0	0
	0	0	0	0	0	0	0	0	0	0	0	1	5	0	3	5	2	1	1	1	0	0	0	1
	0	0	0	0	0	0	0	0	0	0	0	2	1	0	2	1	0	0	1	2	2	0	0	0
	0	0	0	0	0	0	0	0	0	0	0	1	1	0	3	3	0	4	3	0	0	0	0	0
	0	0	0	0	0	0	0	0	0	0	0	0	1	0	2	0	2	5	2	4	0	0	0	0
	0	0	0	0	0	0	0	0	0	0	0	0	0	0	1	3	0	5	1	1	0	1	0	0
	0	0	0	0	0	0	0	0	0	0	0	1	0	0	2	1	1	3	1	0	1		0	0
	0	0	0	0	0	0	0	0	0	0	0	1	2	0	6	2	0	0	2	0	0		0	0
	0	0	0	0	0	0	0	0	0	0	0	0	3	0	2	2	0	5	2	0	0		0	0
	0	0	0	0	1	0	0	0	0	0	0	0	2	0	0	0	0	5	0	1	0		0	0
	0	0	0	0	0	0	0	0	0	0	0	0	4	0	5	10	3	4	0	1	0		0	0
	0	0	0	0	0	0	0	0	0	0	0	0	0	0	5	5	0	8	2	0	0		0	0
	0	0	0	0	0	0	0	0	0	0	0	0	5	0	2	2	0	6	0	1	0		0	0
	0	0	0	0	2	0	0	0	0	0	0	1	4	0	3	2	2	8	3	3	0		0	0
	0	1	0	0	0	0	1	0	0	0	0	0	1	0	4	1	0	0	3	2	0		0	0
	0	0	0	0	0	0	0	0	0	0	0	1	3	0	3	0	0	1	0	1	1			0
	0	0	0	0	0	0	0	0	0	0	0	2	1	0	3	1	0	0	4	1	0			0
	0	0	0	0	0	0	0	0	1	0	0	0	1	0	2	1	0	7	1	0	0			0
	0	0	0	0	0	0	0	0	0	0	1	1	0	0	1	0	2	2	1	1	0			0
	0	0	0	0	1	0	0	0	0	0	0	0	2	0	5	1	0	4	2	0	0			0
	0	0	0	0	0	0	0	0	1	0	0	0	4	0	5	4	1	8	2	0	0			0
	0	0	0	0	0	0	0	0	0	0	0	0	0	0	5	1	0	4	3	0	0			0
	1	0	0	0	0	0	0	0	0	0	0	2	0	0	1	0	0	0	0	0	0
	0	0	0	0	0	0	0	0	0	0	0	1	4	0	1	3	0	4	2	0	0
	0	0	0	0	0	1	0	0	0	0	0	0	0	0	2	4	1	9	0	0	0
	0	0	0	0	0	0	0	0	0	0	0	0	4	0	4	3	0	3	3	0	0
	0	0	0	0	0	0	0	0	0	0	0	0	2	0	5	1	0	0	0	0
	0	0	0	0	0	0	0	0	0	0	1	5	5	0	6	3	0		1	0
	0	0	0	0	0	0	0	0	0		0	2	2	0	4	2	0			0
	0		0	0	0		0	0	0		0	2	3	0	2	3	0			0
	0		0	0	0		0	0	0		1	0	1	2	3	2	3			0
			0	0	0		0	0	0		0	0	3	1	1	1				0
			0	0	0		0	0	0		0	3	1	2	3	3				0
			0	0	0		0	0	0		1	4	1	0	6	1				0
			0	1	0		0	0	0		1	1	4	0	6	3				0
			1	0	0		0	0	0		0	2	3	0	3	2				1
			0	0	0		0	0	0		1	2	3	0	4	0				0
			0	0	0		0	0	2		2		0	0	6	2				0
			0	0	0		0	0	0		0		2		4	2				0
			0	0	0		0	0	0		5		2		2	4				1
			0	0	0		0	0	1		2		2			1				0
			0	0	0		0	0	1		1		6			2				0
			0	0	0		0	0	2		0		5			3				0
			0	0	2		0	0	0		0					5				0
			0	0	0		0	0	0		6					3				2
			0	0	0		0		2		3					1				1
				0	0		0		3		2					0				1
				0	0		0		3											1
				0	0		0		1											1
				0	0		0		0											0
				0			0
				1			0
				0
				0
				0
	0	0		0	0	0		0	0	5		0	2	3		0	10	0		3	0	1		0
	0	2		0	0	0		0	0	2		0	5	7		1	0	0		2	2	4		0
	0	1		0	0	0		0	1	1		0	2	2		1	1	1		2	0	0		0
	0	0		0	0	0		0	0	0		0	1	1		1	0	1		1	0	0		0
	0	0		0	0	1		0	1	0		0	3	5		1	4	0		1	2	0		0
	0	0		0	0	0		0	1	0		0	3	0		1	1	0		0	0	1		0
	0	0		0	1	0		0	0	6		0	6	2		0	3	1		1	0	4		0
	0	0		0	0	0		0	0	2		0	2	1		1	2	1		2	0	1		0
	0	1		0	0	0		0	0	2		0	4	0		1	4	0		1	5	0		0
	0	1		0	1	0		0	0	0		0	3	1		1	5	0		0	0	0		0
	0	0		0	1	0		0	0	1		0	1	7		0	1	0		0	0	2		0
	0	0		0	0	0		0	0	0		0	2	4		8	1	0		3	1	0		0
	0	0		0	1	0		0	0	0		1	1	8		0	6	0		2	1	0		0
	0	1		0	0	0		0	0	2		0	5	0		1	2	0		2	0	1		0
	0	0		0	0	1		0	0	0		0	6	0		2	1	5		2	3	0		0
	0	1		0	0	0		0	0	1		0	3	7		3	1	1		3	0	0		1
	0	1		0	0	1		1	1	2		0	4	1		3	1	7		0	1	0		0
	1	0		0	0	0		0	1	0		0	2	3		0	3	0		0	1	0		0
	0	0		0	0	0		0	0	0		0	2	1		0	2	0		4	0	0		0
	0	0		0	0	0		0	0	3		0	4	2		5	2	0		0	0	0		0
	0	0		0	0	0		0	0	4		0	0	0		5	2	0		2	0	0		0
	0	0		0	0	0		0	0	1		0	0	2		4	1	0		2	0	0		0
	0	0		0	0	0		0	0	0		0	1	7		0	2	1		0	2	0		0
	4	3		0	0	0		0	0	0		1	3	7		0	2	0		0	0	0		0
	0	0		0	1	2		0	1	0		1	3	0		1	1	0		0	0	0		0
	0	0		0	0	0		0	0	1		0	4	0		2	1	0		1	0	0		0
	1	0		0	0	0		0	0	2		0	1	5		1	1	0		2	1	0		0
	0	1		0	0	0		1	0	1		2	7	3		4	3	0		1	1	0		0
	1	0		0	0	0		0	0	2		0	7	5		2	5	0		0	1	0		0
	0	0		0	0	0		0	0	1		1	3	1		2	1	0		0	1	0
	0	0		0	0	0		0	0	1		2	0	0		2	0	2		0	0	0
	0	0		0	0	0		0	0	2		0	3	1		3	6	0		0	0	0
	0	0		0	0	1		0	1	7		0	1	2		6	1	0		0	0	0
	1	0		0	0	0		0	0	4		0	3	1		2	3	6			0	1
	0	0		0	0	0		0	1	1		0	6	1		2	1				0	0
	0	0		0	0	0		0	1	4		0	10	0		2	3					0
	0	0		0	0	0		0	1	4		0	2	1		2	4					0
		0		0	0	0		0	3	0		0	3	0		6	2
		0		0	0	0		0	1	4		0	2	8		1	1
		1		0	0	0		0	0	2		1	3	4		7	1
		0		0	0	0		0	1	2		0	4	5		1	1
		0		0	1	0		0	0	1		1	5	0		3	0
		0		0	0	0		0	0	4		0	0			10	3
		0		0	0	0		0	1	5		0	1			1	1
		0		0	0	0		0	0	2		0	1			2	0
				0	0	0		0	1			1	2			0	0
				0	0	0		0	1			4	5			5	1
				0	1			0	1			0	2			2	1
				0	0			0	4			0	3			3	1
				0	1			0	1			0	1			7	1
				0	0			1	0			0	4			8	0
				0	0			0	1			0	5			12	0
				0	0			0				0	2			2	1
				0	0			0				1				2	2
				0	1			0				1				3	2
				0	0			0				0				1
				0	0			0				0				2
				0	1							1				2
												1				10
												0				1
												0				8
												1				4
	0		0		0		0		0		0		6		3		5		4		3		1
	0		0		0		0		2		1		4		5		2		2		1		1
	0		0		0		0		1		0		7		2		0		2		4		1
	0		0		0		0		1		1		4		2		7		5		0		0
	0		0		0		0		1		1		9		4		3		3		0		0
	0		0		0		1		2		0		3		6		3		2		0		3
	0		0		0		0		1		2		7		4		3		5		0		2
	0		0		0		0		1		2		2		3		2		3		0		1
	0		0		1		0		0		1		6		0		2		4		0		0
	0		0		0		0		5		3		6		5		2		3		0		1
	0		0		0		0		1		2		4		4		4		1		0		1
	2		0		0		0		0		2		3		2		6		3		0		0
	0		0		0		0		1		2		10		3		5		3		3		1
	0		0		0		0		0		6		5		5		1		2		0		2
	2		0		0		0		5		2		3		3		3		0		1		0
	0		0		0		0		1		2		5		5		1		1		0		0
	0		0		0		0		3		0		5		2		6		1		3		1
	0		0		0		0		2		1		2		7		6		2		0		0
	0		0		0		0		1		2		5		6		4		1		0		0
	0		0		1		0		3		2		6		3		4		1		0		1
	1		0		0		0		2		3		4		1		3		3		0		1
	0		0		1		0		0		1		9		2		7		0		0		1
	0		0		0		0		0		2		5		1		1		2		0		0
	0		0		0		0		3		3		6		8		4		0		0		0
	0		0		0		0		4		0		7		4		1		3		0		0
	0		0		1		2		4		2		5		0		4		4		0		0
	0		0		1		1		2		1		4		2		3		0		0		0
	0		0		1		0		2		3		7		1		4		1		1		0
	1		0		0		1		3		1		8		4		3		1		1		0
	2		0		0		0		1		3		4		4		2		0		0		0
	1		0		0		0		1		2		7		3		3		1		3		0
	0		0		0		2		2		2		3		8		6		1		0		1
	0		0		1		0		1		3		6		1		3		1		0		1
	0		0		0		0		0		3		5		1		2		2				1
	0		1		1		0		1		4		4		0		2		0				2
	1		0		0		0		3		7		8		0		10		1
	0		0		0		1		1		7		6		3		2		2
	0		1		1		0		2		1		6		1		4
	0		0		0		0		3		5		1		1		3
	0		0		0		0		2		4		2		1		3
	0		0		0		0		4		3		1		1		3
	0		0		0		1		5		3		1		1		2
	0		0		0		0		1		3		3		1		2
	0		0		0		0		2		4		2		1
	0		0		0		0		6		5		2		0
	0		0		2		0		6		3		5		2
	0		0		2		0		2		1
	0		0		0		0		2
	1		0		0		0		2
	0		1		3		0		5
	2		0		1		2		5
	1		0		0		1		7
	0		0		0				3
	0		0		0
	0		1		0
	0				0
	0				1
	0				1
	0				0
					1
	0				2				1				0				4				0
	0				1				0				1				2				1
	0				0				0				3				6				4
	0				0				0				1				1				0
	0				0				0				1				3				0
	0				0				0				3				1				0
	0				0				0				3				0				2
	0				0				1				2				2				1
	0				0				0				1				4				1
	0				0				0				0				1				0
	0				0				0				1				2				1
	0				0				0				3				4				1
	0				0				0				2				1				0
	0				0				0				2				4				0
	0				0				0				1				2				2
	0				0				0				3				2				0
	0				0				2				3				1				0
	0				0				0				4				1				2
	1				0				0				0				0				3
	0				0				0				4				0				0
	1				0				0				1				8				0
	0				0				0				4				2				1
	0				0				2				1				2				0
	0				1				5				4				1				0
	0				0				0				3				1				0
	0				0				1				2				3				0
	0				0				1				8				2				0
	0				0				0				3				0				0
	0				0				0				1				3				1
	0				0				0				2				2				1
	0				0				1				3				6				0
	0				0				0				1				0				0
	1				0				2				5				3				1
	0				0				0				4				3				0
	0				0				0				2				4				0
	0				0				0				4				0				0
	0				0				2				3				3
	0				0				1				2				0
	0				0				0				4				1
	0				0								5				3
	0				0								0				1
	0				0								3
	0				1								1
	0				0								3
	0				0								3
	1				0								1
	0				0								3
	0				0								4
	0				0
					0
					0
					0
					0
					0
					0
					0
					0
					0
					1
					0
					0
					0
					0
					0
					0
					0
					0
					0
					0
					0
					0
	0	0	0	0	0	0	0	0	0	0	2	6	3	0	2	0	3	4	0	1	0	0	3	0
	0	0	0	0	0	0	0	0	0	0	0	2	3	0	1	5	3	0	0	3	0	0	2	1
	0	0	0	0	0	0	0	0	0	0	0	1	2	0	2	1	0	6	0	0	0	0	1	1
	0	0	0	0	0	0	0	0	0	0	0	1	3	0	2	2	1	0	0	3	0	0	0	0
	0	0	0	0	0	0	0	0	0	0	0	1	0	0	0	0	0	0	0	0	0	0	0	1
	0	0	0	0	0	0	0	0	0	0	0	2	0	0	0	1	0	0	0	1	1	0	2	0
	0	0	0	0	0	0	0	2	0	0	0	2	1	0	0	3	2	6	1	0	0	0	1	2
	0	0	0	0	0	0	0	0	0	0	0	1	1	1	0	3	6	0	0	3	0	0	3	0
	0	0	0	0	0	0	0	0	0	0	0	1	1	1	2	2	5	6	1	1	0	0	2	2
	0	0	0	0	1	0	0	0	0	0	0	3	0	1	2	1	1	0	1	0	0	0	0	0
	1	0	0	0	0	0	0	0	0	1	0	7	0	0	0	2	2	0	0	0	0		0	1
	0	0	0	0	0	0	0	0	0	0	0	8	0	0	0	2	0	0	1	1	0		0	0
	0	0	0	1	0	0	0	0	2	0	0	1	2	0	0	1	0	0	0	2	0		1	0
	0	0	0	0	0	0	0	0	1	0	0	2	1	0	3	1	1	0	3	2	0		1	0
	0	0	0	0	0	0	0	0	0	0	0	0	0	0	1	7	0	0	2	1	0		3	0
	1	0	0	0	0	0	0	0	2	0	0	3	0	3	0	5	0	1	1	0	0		2
	0	0	0	0	0	0	0	0	1	0	0	0	0	0	1	0	0	7	0	2	0		2
	0	0	0	0	0	0	0	0	0	0	0	2	2	0	0	1	2	0	1	1	0		0
	0	0	0	0	0	0	0	0	0	0	0	2	2	6	2	0	1	0	1	4	0		0
	0	0	0	0	0	0	0	0	0	1	0	4	2	1	1	0	1	0	0	2	0		0
	0	0	0	0	0	0	0	0	1	0	0	6	1	0	1	1	0	4	4	0	0		2
	0	0	0	0	0	0	0	1	1	0	1	2	2	0	0	3	0	0	0	1	1		0
	0	0	0	0	0	0	0	0	0	0	0	3	1	0	2	1	0	0	0	1	1		0
	0	0	0	0	0	0	0	0	0	0	0	3	0	0	1	0	0	1	2	1	0		0
	0	0	0	0	1	0	0	0	0	0	0	0	0	0	0	2	0	0	1	1	0		0
	1	0	0	0	0	0	0	0	0	0	0	0	1	0	0	0	1	1	0	2	1		1
	0	0	0	0	0	0	0	0	3	1	0	5	5	0	0	1	1	0	0	0	0		1
	0	0	0	0	0	0	0	0	0	0	0	2	1	0	1	2	1	0	0	0	1		2
	0	0	0	0	0	0	0	0	0	0	0	2	2	0	0	8	1		1	0	0		1
	0	0	0	0	0	0	0	0	0	0	0	2	2	0	3	3	0		0	2	0		0
	0	0	0	0	0	0	0	0	2	0	0	1	0	1	0	0	0		0	0	2		0
	0	0	0	0	0	0	0	0	4	0	1	2	1	2	0	0	0		0	1	0		0
	0	0	0	0	0	0	0	0	2	0	0	1	0	0	1	1	1		0	1	0		1
	0	0	0	0	0	0	0	0	0	0	0	2	1	0	0	1	3		2	1	0
	0	0	0	0	1	0	0	2	1	0	0	3	3	0	2	2	0		1	0	1
	0	0	0	0	0	0	0	0	0	0	0	3	1	0	0	4	0		1	1	2
	0	0	0	0	0	0	0	0	0	0	0	1	1	0	0	0	0		0	2
	0	0	0	0	0	0	0	1	2	0	0	4	0	0	0	2	0		0	0
	0	0	0	0	0	0	0	0	3	0	0	6	4	4	0	1	0		0	2
	0	0	0	0	0	0	0	1	0	0	0	1	0	0	0	0	1		0	1
	0	0	0	0	0	0	0	1	2	0	1	0	1	1	0	0	1		2	2
	0	0	0	0	0	0	0	0	0	0	0	0	0	0	0	1	0		1	1
	2	0	0	0	0	0	0	0	3	0	0	0	0	1	0	1	0		2	0
	2	0	0	0	0	0	0	1	2	0	1	2	0	1	1	1	0		0	1
	0	0	0	0	0	0	0	0	0	0	0	5	2	5	0	0	1		4	1
	0	0	0	0	0	0	0	0	0	0	0	4	1	0	2	0	0		2
	0	0	0	0	0	0	0	0	0	0	0	1	1	7	0	2	0		2
	0	0	0	0	0	0	0	0	0	0	1	8	4	2	0	2	0		2
	0	0	0	0	0	0	0	1	0	1	0	0	0	2	0		2		3
	0	0	0	0	0	0	0	0	0	1	0	0	0	2	1		3		1
	0	0	0	0	0	0	0	2	2	0	0	4	2	1	1		0		4
	0	0	0	0	0	0	0	1	1	0	0	1	2	1	0		0		1
	0	0	0	0	0	0	0	0	1	0	0	2	2	0	0		0		0
	0	0	0	0	0	0	0	0	0	0	0	2	0	2	0		0		0
	0	0	0	0	0	0	0	0	2	0	1	0	1	0	0		0		1
		0	0	0	0	0	0	1	3	0	2	1	1	5	0		0		1
		0	0	0	0	0	0	4	0	0	0	0	0	0	0		1		0
		0	0	1	0	0	0	1	0	0	0	0	0	2	0		3		4
		0	0	0	0		0	1	0	0	0	1	0	5	1		0		1
		0	0	0	0		0	1	2	0	0	0	0	6	0		0		0
		0	0	0	0		0	1	0	0	0	1	1	1	0		0		0
		0			0		0	2	4	0	0	0	0	3	0		1		2
		0			0		0		1	0	0	1	0	7	2				1
					0		0		1	0	0	1	0	1	1				1
					0		0		1	0	0		0	0	0
					0		1		0	0	3		0	1	1
					0		0		2	0	1		0	1	0
					0		0		4	0	0		0	10	0
					0		0		1	0	0		0	1	0
					0		0		0	0	0		1	0	0
					0		0		1	0	1		0	8	1
					0		0		1	0	2		0	10	1
					0		0		1	0	2		3	2	0
					0		0		3	0	1			9	1
					0		0		3	0	0				0
					0		0		6	0	1				1
					0		0		2	0	2				0
					0		0		1	2	1				0
					0		0		0		0				0
					1		0		3		2
					0		0		1		1
					0		0		3		0
					0		0		1
					0		0		3
					0
					0
					0
					0
					0
	0	0	0	0	0	0	0	2	0	3	2	1	3	4	2	1	1	1	4	1	2	0	0	0
	1	0	0	0	0	1	0	1	0	6	1	1	0	3	1	2	2	0	0	1	1	0	0	0
	0	0	0	1	0	0	0	0	2	1	2	0	0	4	3	0	0	2	0	2	1	0	0	0
	0	0	0	1	0	0	0	1	0	4	4	0	1	7	1	0	0	3	2	0	0	1	0	1
	0	0	0	1	0	0	0	0	0	3	0	1	3	0	4	0	1	0	0	0	0	0	0	1
	0	0	0	0	0	0	0	0	1	1	2	2	1	4	2	1	1	1	0	0	2	1	0	0
	0	0	0	0	0	0	0	1	2	4	1	1	3	7	1	0	0	1	0	1	3	0	0	0
	0	0	0	1	0	0	0	0	0	1	3	0	4	7	1	0	0	1	0	0	2	0	0	0
	0	0	0	0	0	0	0	1	1	1	4	0	1	1	0	0	0	0	0	0	0	1	0	0
	0	0	0	0	0	0	0	1	0	2	2	0	0	3	2	1	0	1	0	0	0	2	1	1
	0	0	0	0	0	0	0	0	0	1	1	5	2	8	4	0	0	1	0	0	0	0	1	0
	1	0	0	0	0	0	0	1	0	9	4	1	2	4	5	0	1	1	0	0	0	0	1	0
	0	1	0	0	0	0	0	0	0	1	3	2	3	0	0	2	0	3	0	1	2	0	0	1
	0	0	0	0	1	0	0	0	2	2	0	0	2	3	1	0	3	0	0	0	1	1	0	1
	0	0	0	1	0	0	0	1	0	1	2	0	0	1	0	2	0	0	0	0	1	0	0	0
	0	1	0	0	0	0	0	0	0	1	2	1	1	3	1	1	0	2	0	0	0	0	0	3
	1	0	0	0	0	0	0	0	2	3	2	0	0	4	2	0	0	1	0	0	2	0	2	0
	1	0	0	0	0	2	0	0	0	6	2	0	1	1	0	3	1	0	0	0		0	0	1
	0	0	0	0	0	0	0	1	1	2	0	1	1	1	2	0	3	0	0	0		0	2	1
	0	0	0	0	0	0	0	0	2	3	1	1	3	2	1	0	0	0	3	0		0	0	1
	0	0	0	0	0	0	0	0	2	1	2	2	1	0	0	1	0	0	0	5		2	0	2
	0	0	0	0	0	0	0	0	0	1	1	1	3	0	0	1	0	4	0	0		2	0	1
	0	0	0	0	0	0	0	0	0	2	2	3	1	0	0	1	2	0	1	0			0	0
	0	0	0	0	0	1	0	1	0	6	2	0	3	1	1	1	0	0	1	0			0	3
	0	1	0	0	0	0	0	0	0	0	4	2	0	1	0	1	0	2	2	0			0	1
	0	0	0	0	0	0	0	0	0	7	1	0	4	3	3	1	2	1	1	0				2
	0	0	0	1	0	0	0	1	0	2	1	2	0	1	3	1	2	0	0	0				0
	0	0	0	0	0	1	0	1	0	3	3	2	1	1	0	3	0	0	0	3				2
	0	0	0	0	0	0	0	0	1	0	2	2	1	1	0	3	0	4	0	0				2
	0	0	0	0	0	0	0	0	1	1	3	3	0	2	0	5	1	0	0	0
	0	0	0	0	0	4	0	0	3	1	2	1	2	6	0	1	2	2	1	0
	0	0	0	0	0	0	0	0	0	4	3	1	4	4	0	0	0	1	0	0
	0	0	0	0	0	0	0	0	0	0	4	1	3	2	0	0	0	1	0	0
	0	0	0	1	0	1	0	0	2	1	4	1	2	2	2	0	1	1	0	0
	1	0	0	0	0	0	0	0	2	6	1	2	0	8	1	0	0	0	0	0
	0	0	0	1	0	0	0	0	0	2	4	1	1	1	0	0	0	0	0	0
	0	0	0	0	0	0	0	0	2	5	4	0	0	2	0	8	0	1	0	1
	0	0	0	0	1	0	0	0	0	2	1	1	0	2	0	0	0	0	0	0
	0	0	0	0	0	1	0	0	0	1	8	0	2	1	0	0	0	0	0	1
	0	0	0	0	0	1	0	0	2	5	1	1	0	3	0	0	0	1	0	1
	0	0	0	1	0	0	0	0	5	9	2	1	0	0	0	0	0	1	0	0
	0	0	0	0	0	0	0	1	2	4	1	0	1	0	4	1	1	0		0
	0	0	0	0	0	2	0	0	1	3	5	1	0	0		1	2	0		3
	0	0	0	0	0	3	0	0	2	3	2	1	0	0		1	0	0		1
	0	0	0	0	0	0	0	0	4	12	0	0	3	4		5	0	1		1
	0	0	0	2	1	1	0	0	5	10	5	0	5	0		0	0	0		2
	0	0	0	0	0	1	0	1	3	0	2	2	0	2		2				0
	0	0	0	0	0	0	0	0	2	5	3	1	0	5		1				2
	0	0	0	0	0	1	0	0	0	3	3	1	0	0		0
	0	0	0	2	0	1	0	0	0	3	5	1	0	0		1
	0	0	0	0	0	2	0	0	0	6	2	1	0	12		3
	0	0	0	0	0	2	0	0	2	13	1	1	0	1		4
	0	0	0	0	0	4	0	0	2	4	1	1	2			2
	0	0	0	1	1	0	0	0	0	1	4	0	2			1
	0	0	0	0	0	6	0	0	0	7	4	0	0			2
	0	0	0	2	0	0	0	0	0	3	1	1	3			0
	0	0	0	1	0	1	2	1	1	3	3	1	0			0
	0	0	0	0	0	1	0	2	1	2	0	4	0			1
	1	0	0	0	0	1	0	0	5	2	1	1	1			0
	0	0	0	1	0	3	0	0	2	6	2	0	1			0
	0	0	0	0	0	3	0	0	1		5	0	1			0
	0	0	0	0	0		0	0	1		6	0	2			0
	0	0	0	1	0		0	0	1			0	3			0
	0	0	0	2	1		0	0	1			2	2
	0	0	0	1	0		5	0	2			2	1
	0		0	1	1		1	0	3			4
	0			1	0		3	0	4			1
	0			0	0		1	0	1			0
	0			0	0			1	0			0
	0				0			1	3			1
	0				0			1	1			1
	1				0			0	0			0
	0				0			0	3
	0				0			0	6
	0				0			0	5
	0				0			0	8
	0				0			1	0
	0				0			0	0
	0				0			1	4
	0				0			1	1
	0				1			3	1
	0				0			1	2
	0				0			0	1
	0				0			2	2
	0				1			2	1
	0				0			1	2
	0				0			1	1
	0				0			1	0
	0				0				3
	0				0				4
	0				0				3
	0				1				2
					1				0
					0				5
					1
					0
					0
					0
					0
					0
					0
					0
					0
	0	0	0	0	0	1	0	0	0	0	0	0	6	3	5	2	2	1	0	0	2	0	1	0
	0	0	0	0	3	0	0	0	0	0	0	0	6	0	1	3	0	5	0	0	2	0	1	0
	0	0	0	0	0	0	0	0	0	0	0	0	2	0	1	0	5	1	0	0	0	0	0	0
	0	0	1	0	0	0	0	0	0	1	0	0	4	0	2	1	2	1	1	0	0	0	0	0
	0	0	0	0	0	0	0	0	0	0	0	0	0	1	3	0	7	2	2	1	0	0	0	0
	0	0	0	0	0	0	0	0	1	0	0	0	2	0	3	4	3	0	4	1	1	0	3	0
	0	0	1	0	0	0	0	0	1	0	0	0	3	0	6	7	4	0	0	1	1	1	1	0
	0	0	0	0	1	0	0	0	0	2	0	0	3	0	2	0	3	0	0	0	0	0	1	0
	0	0	0	0	0	0	0	0	0	0	0	0	2	0	2	5	3	0	1	0	0	0	0	0
	0	0	0	0	0	0	0	0	0	0	0	0	3	0	2	1	3	0	1	0	1	0	0	0
	0	0	0	0	0	0	0	0	0	1	0	0	3	0	1	1	1	0	4	0	1	0	1	0
	0	0	0	0	0	0	1	0	0	1	0	0	5	0	3	1	0	0	6	1	1	1	2	0
	0	0	0	0	0	0	0	0	0	1	0	0	3	1	8	1	2	0	2	0	1	0	3	0
	0	0	0	0	0	0	0	0	0	0	0	0	2	0	3	1	1	0	2	1	2	0	0	0
	0	0	2	0	0	0	0	0	0	1	1	0	4	0	3	5	2	2	2	0	1	0	0	0
	0	1	0	0	2	0	0	0	0	0	0	0	5	0	9	2	4	0	3	0	2	1	0	0
	0	0	0	0	0	0	0	0	1	1	0	0	2	0	6	4	3	0	5	0	1	0	0	0
	0	0	0	0	1	0	0	0	0	1	0	0	5	0	3	0	3	0	0	1	2		3	0
	0	0	0	0	0	0	1	0	0	3	0	1	10	0	3	4	2	0	3	0	4		3	0
	0	0	0	0	0	0	0	0	0	0	0	4	3	0	3	1	3	0	0	0	4		2	0
	0	0	1	0	1	0	0	0	0	1	0	1	1	6	3	4	2	3	3	0	2		5	0
	0	0	0	0	0	0	0	0	0	0	0	0	0	0	3	6	3	0	2	0	0		4
	0	0	0	0	0	0	0	0	0	0	0	0	2	2	1	4	1	0	3	0	1		0
	0	0	0	0	0	0	0	0	1	1	0	0	2	1	4	1	0	2	3	0	1		0
	0	0	0	0	0	0	0	0	2	2	0	0	0	0	3	0	2	0	3	0	0		2
	0	0	1	0	0	0	0	0	1	0	0	1	1	0	3	1	0	0	2	0			1
	0	0	0	0	0	0	0	0	1	2	0	0	2	1	2	0	2	3	1	0			2
	0	0	0	0	0	0	0	0	3	0	0	0	5	0	1	0	1	1	3	0			1
	0	0	0	0	0	0	0	0	1	1	0	0	2	0	2	0	3	0	2	0			1
	0	0	0	0	0	0	0	0	0	2	0	0	1	0	1	6	0	0	1	0			0
	0	0	0	0	0	0	0	0	0	1	0	2	3	0	2	6	0	1	1	0			1
	1	0	0	0	0	0	0	0	0	2	0	0	2	1	3	6	1	1	0	0			0
	0	0	0	0	0	0	0	0	3	0	0	0	3	2	5	2	1	1	0	0			0
	0	0	0	1	0	0	0	0	0	0	0	1	4	4	6	4	3	0	3	0
	0	0	0	0	0	0	0	0	4	1	0	2	6	3	4	1	0	0	1	0
	0	0	0	0	0	0	0	0	0	1	1	0	3	2	2	1	4	5	0	0
	0	0	0	0	0	0	0	0	1	1	0	0	3	0	1	1	1	0	1	0
	0	0	0	0	0	0	0	0	0	2	0	1	2	0	7	0	0	0	1	0
	0	0	0	0	0	0	0	0	0	0	0	1	3	0	1	0	2	1	1	0
	0	0	0	0	0	0	0	0	0	2	0	0	1	0	1	0	2	0	0	0
	0	0	0	0	0	0	0	0	3	1	1	0	1	1	2	3	5	0	2	0
	0	0	0	0	0	0	0	0	1	0	1	0	1	1	1	1	1	0	2	0
	0	0	0	0	0	0	0	0	2	0	0	0	1	0	2	0	2	0	1	0
	0	0	0	0	0	0	0	0	3	2	0	0	0	0	3	1	3	0	0	0
	0	0	0	0	0	0	0	0	1	0	1	1	0	6	3	0	1	0	0	0
	0	0	0	0	0	0	0	0	1	1	2	0	1	0	3	0	1	0	2	0
	1	0	0	0	0	0	1	0	0	1	4	1	1	1	3	1	1	0	1	0
	0	0	0	0	0	0	0	0	3	2	0	1	3	0	5	4	1	0	3
	0	0	0	0	1	0	0	0	0	0	2	0	4	1	1	0	2	0	1
	0	0	0	0	0	0	0	0	2	3	0	0	3	4	2	1	1	1	0
	1	0	0	0	0	0	0	0	3	1	0	0	2	0	1	1	5	0	1
	0	0	0	0	0	0	0	0	1	2	0	1	2	0	2	0	3	0	4
	0	0	1	0	0	0	0	0	0	0	1	0	0	0	6	2	2	0	2
	0	0	0	0	0	0	0	0	0	0	1	2	4	0	1	0	0	0
	0	0	0	0	0	0	0	0	3	1	1	4	3	8	4	0	1	0
	0	0	0	0	0	0	0	0	0	0	3	1	4	1	9	0		0
	0	1	0	0	0	0	0	0	3	1	0	0	4	2	3	0
	0	0	0	0	0	0	0	0	1	2	0	0	2	0	2	1
	0	0	0	0	0	0	0	0	1	0	0	0	1	2	3	1
	0	0	1	0	0	0	0	0	2	0	1	0	2	0	1	0
	0	0	0	0	0	0	0	0	1	0	1	1	3	1	0	0
	0	1	1	0	0	0	0	0	1	1	0	2	5	1	2	0
	0	0	0	0	0	0	0	0	1	1	3	3	5	0	1	0
	1	0	1	0	0	0	0	0	2	0	3	2	3	0	1
	1	0	0	0	0	0	0	0	4	0	1	1	4	0	3
	1	0	0	0	1	0	0	0	1	3	0	5	1	9	2
	1	0	0	0	2	0	0	0	1	0	3	0	0	0	4
	0	0	0	1	0	0	0	0	2	0	0	1	3	0	2
	0	0	1		0	0	0	0	0	0	1	1	1	0	5
	1	0	0		0	0	0	0	2	0	0	0	4	1	1
	0	0	0		0	0	0	0	0	2	1	0	0	1	3
	1	0	0		2	0	0	0	2	2	2	4	4	0	3
	0	0	0		1	0	0	0	3	1	3	2	0	0	3
	0	0			1	1	0	0	3	0	4	2	2	0
		0			0	0	0	0	1	0	4	2	4	2
		1			0	0	0	0	2	1	1	4	5	0
					0	0	0	0	2	1	1	1	3	0
					0	0	0	0	4	3	2	1
					0	0	0	0	1	0	0	0
					0	0	0	0	1	4	1	1
					0	0	0	0	2	3	1	1
					0	0	0	0	2	3	4	1
					0	0	0	0	6	0	3	0
					0	0	0	0	6	1	3	1
					0	0	0	0	3	0		0
					0	0	0		2	0		2
					2	0	0			0		5
					0	0	0			1
					0	0	0			4
					0	0	0
					0	0	0
					0	0	0
					0	0	0
						0	0
						0	0
						0	0
						0	0
						0	0
						0	0
	0				0				4				2				1				0
	0				0				1				2				1				0
	0				0				1				0				2				1
	0				0				0				1				0				2
	0				0				0				0				2				0
	0				0				0				1				1				0
	0				2				1				0				1				0
	0				0				2				2				1				0
	0				0				1				4				1				0
	0				0				2				1				1				1
	0				1				2				0				2				1
	0				4				0				2				0
	0				0				1				2				1
	0				0				1				2				0
	0				0				4				0				1
	0				0				0				3				0
	0				2				1				0				0
	0				2				2				1				0
	0				2				1				2				3
	0				0				1				0				0
	0				0				4				2				0
	0				0				2				0				2
	0				1				0				3				0
	1				1				1				1				3
	0				1				3				0				0
	0				1				1				0				0
	0				0				2				1				2
	0				1				1				0				1
	0				0				1				2				1
	1				0				1				3				1
	0				1				2				0				0
	1				0				1				1				3
	0				2				4				2				1
	1				0				0				0				2
	0				1				0				2				3
	0				0				1				1				0
	0				2				2				0				0
	0				2				2				1				0
	0				1				2				2				2
	0				1				0				2				0
	0				0				1				0				1
	0				1				3				2				0
	0				0				2				1				2
	0				0				2				1				1
	0				2				0				1				1
	0				2				2				1				5
	1				1				0				3				3
	0				1				1				1				1
	0				0				1				0				0
	0				0				1				2				0
	0				1				1				2				0
	0				2				3				0				0
	1				2				3				4				4
	0				2				2				2				1
	0				0				3				1				3
	0				1				3				3				0
	0				1				0				0				2
	0				1				4				0				2
	0				3				2				3				1
	1				0				1				1				2
	0				0				1				1				0
	0				2				1				1				0
	0				2				1				1
	0				1				2				1
	0				1				3				0
	0				2				2				4
	0				3				3				3
	2				3				0				3
	0				2				3				2
	1				6				2				4
	0				1				0				6
	0				3				3				1
	0				3				3				3
	0				1				3				0
	1				0				3				2
	0				3				3				2
	0				1				0				1
	0				1				3
	0				2
	0				2
	0				2
	1				1
	0
	0
	0
	0
# nuclei	555	326	359	360	679	361	430	383	602	361	387	370	542	372	349	343	443	262	281	265	262	144	184	150
average	1.1277	1.11009	1.04722	1.08033	1.25	1.15193	1.06961	1.16406	2.13101	2.09392	1.96907	1.96226	3.14917	2.51475	2.92571	2.60174	2.5	2.17871	2.34397	1.7406	1.53232	1.25517	1.59459	1.34437
n	556	327	360	361	680	362	431	384	603	362	388	371	543	373	350	344	444	263	282	266	263	95	185	151
SEM	0.998115	0.996937	0.997157	0.997136	0.998456	0.997305	0.997682	0.997258	0.998109	0.999107	0.997719	0.997219	0.997573	1.0002	0.996507	0.99839	0.997503	0.998785	0.995203	0.995857	0.995764	1.22646	0.993643	0.992646
	1		2		3		4		5		6
	average	SEM	average	SEM	average	SEM	average	SEM	average	SEM	average	SEM
control	1.1277	0.998115	1.25	0.998456	2.13101	0.998109	3.14917	0.997573	2.5	0.997503	1.53232	0.995764
pch-2	1.11009	0.996937	1.15193	0.997305	2.09392	0.999107	2.51475	1.0002	2.17871	0.998785	1.25517	1.22646
htp-3	1.04722	0.997157	1.06961	0.997682	1.96907	0.997719	2.92571	0.996507	2.34397	0.995203	1.59459	0.993643
pch-2;htp-3	1.08033	0.997136	1.16406	0.997258	1.96226	0.997219	2.60174	0.99839	1.7406	0.995857	1.34437	0.992646
	N2		pch-2		htp-3		pch-2;htp-3
	average	SEM	average	SEM	average	SEM	average	SEM
1	1.1277	0.998115	1.11009	0.996937	1.04722	0.997157	1.08033	0.997136
2	1.25	0.998456	1.15193	0.997305	1.06961	0.997682	1.16406	0.997258
3	2.13101	0.998109	2.09392	0.999107	1.96907	0.997719	1.96226	0.997219
4	3.14917	0.997573	2.51475	1.0002	2.92571	0.996507	2.60174	0.99839
5	2.5	0.997503	2.17871	0.998785	2.34397	0.995203	1.7406	0.995857
6	1.53232	0.995764	1.25517	1.22646	1.59459	0.993643	1.34437	0.992646

## Sheet: Figure 3J
genotype	# of foci	5	6	total
control		13	451	464
pch-2		35	347	382
htp-3		31	402	433
pch-2;htp-3		69	533	602
genotype	% of foci	5	6
control		2.80172	97.1983
pch-2		9.1623	90.8377
htp-3		7.15935	92.8406
pch-2;htp-3		11.4618	88.5382

## Sheet: Figure 4B
			Paired	Unpaired	Paired	Unpaired	Paired	Unpaired	Paired	Unpaired	Paired	Unpaired	Paired	Unpaired
Zone		Length	1	1	2	2	3	3	4	4	5	5	6	6
syp-1	Germline 1_top	162.8 cm (27.1cm/zone)	0	92	31	77	81	2	80	2	73	0	9	37
	Germline 1_bottom	162.6 cm (27.1cm/zone)	0	108	51	74	85	3	75	0	68	0	11	48
	Germline 2_top	165.1 cm (27.5cm/zone)	0	113	46	54	126	0	117	0	75	7	1	56
	Germline 2_bottom	160 cm (26.6 cm/zone)	0	108	53	65	116	0	115	0	95	0	5	66
	Germline 3_top	155 cm (25.8 cm/zone)	0	110	55	34	66	0	65	0	64	0	5	43
	Germline 3_bottom	150 cm (25 cm/zone)	0	125	47	46	81	0	66	0	55	2	6	36
total			0	656	283	350	555	5	518	2	430	9	37	286
percent paired				0		0.447077		0.991071		0.996154		0.979499		0.114551
95% confidence interval (+)				0.007		0.0389226		0.00572857		0.00374615		0.0103011		0.0396489
95% confidence interval (-)				0		0.0382774		0.0124714		0.0110538		0.0185989		0.0305511
pch-2; syp-1	Germline 1_top	133 cm (22.2cm/zone)	0	112	64	21	92	0	85	0	61	14	4	43
	Germline 1_bottom	135 cm (22.5 cm/zone)	0	86	53	19	74	0	78	0	45	9	5	30
	Germline 2_top	194 cm (32.3 cm/zone)	0	74	57	29	95	0	81	0	34	0	3	22
	Germline 2_bottom	196 cm (32.6 cm/zone)	0	116	60	36	99	0	80	0	39	6	7	23
	Germline 3_top	132 cm (22 cm/zone)	0	75	43	50	99	0	79	0	50	1	5	33
	Germline 3_bottom	134 cm (22.3 cm/zone)	0	91	58	51	91	1	82	0	39	1	2	33
total			0	554	335	206	550	1	485	0	268	31	26	184
percent paired				0		0.619224		0.998185		1		0.896321		0.12381
95% confidence interval (+)				0.0083		0.0399763		0.00171488		0		0.0300789		0.0518905
95% confidence interval (-)				0		0.0416237		0.00948512		0.0095		0.0401211		0.0384095
him-3; syp-1	Germline 1_top	130.8 cm (21.8 cm/zone)	0	84	43	77	105	0	83	1	52	3	3	35
	Germline 1_bottom	128.3 cm (21.4 cm/zone)	0	84	40	89	103	0	80	0	69	1	2	42
	Germline 2_top	135.9 cm (22.7 cm/zone)	0	91	34	68	77	3	73	0	41	0	2	26
	Germline 2_bottom	138.1 cm (23 cm/zone)	0	104	29	92	90	8	84	0	46	1	3	39
	Germline 3_top	170.1 cm (28.4 cm/zone)	0	109	69	18	97	0	71	0	49	7	1	33
	Germline 3_bottom	172.7 cm (28.8 cm/zone)	0	130	78	20	101	0	72	0	67	3	4	25
total			0	602	293	364	573	11	463	1	324	15	15	200
percent paired				0		0.445967		0.981164		0.997845		0.955752		0.0697674
95% confidence interval (+)				0.0076		0.0382335		0.00873562		0.00205517		0.0178478		0.0429326
95% confidence interval (-)				0		0.0375665		0.0149644		0.0112448		0.0280522		0.0278674
pch-2;him-3; syp-1	Germline 1_top	114 cm (19 cm/zone)	0	57	59	23	68	0	46	0	37	4	1	19
	Germline 1_bottom	113.7 cm (18.9 cm/zone)	0	93	60	64	81	0	58	0	39	2	1	45
	Germline 2_top	133.6 cm (22.2 cm/zone)	0	80	47	18	56	0	46	1	50	6	0	20
	Germline 2_bottom	134 cm (22.3 cm/zone)	0	121	81	20	87	0	75	0	51	11	0	28
	Germline 3_top	128.3 cm (21.3 cm/zone)	4	75	64	26	80	0	56	0	34	1	1	16
	Germline 3_bottom	127 cm (21.2 cm/zone)	16	78	66	26	97	0	65	0	46	1	3	24
	Germline 4_top	145.7 cm (24.3 cm/zone)	0	78	57	43	89	0	91	0	64	2	1	37
	Germline 4_bottom	141 cm (23.5 cm/zone)	0	84	40	49	83	0	68	0	41	2	0	38
total			20	666	474	269	641	0	505	1	362	29	7	227
percent paired				0.0291545		0.637954		1		0.998024		0.925831		0.0299145
95% confidence interval (+)				0.0157455		0.0337458		0		0.00187628		0.0223688		0.0317855
95% confidence interval (-)				0.0104545		0.0351542		0.008		0.0103237		0.0306312		0.0165145

## Sheet: Figure 4D
			Synapsed	Unsynapsed	Synapsed	Unsynapsed	Synapsed	Unsynapsed	Synapsed	Unsynapsed	Synapsed	Unsynapsed	Synapsed	Unsynapsed
Zone		Length	1	1	2	2	3	3	4	4	5	5	6	6		Fisher's	Zone 2	Zone 3	Zone 4	Zone 5	Zone 6
N2	Germline 1_top	145.8 cm (24.3 cm/zone)	0	73	0	102	65	30	81	0	69	1	30	11		WT vs. pch2	< 0.0001	< 0.0001	0.005	0.0417	0.0048
	Germline 1_bottom	148.4 cm (24.7 cm/zone)	0	105	4	130	68	40	92	5	83	1	39	21		WT vs. him3	< 0.0001	0.0002	0.2788	0.5815	0.0396
	Germline 2_top	130 cm (21.7 cm/zone)	0	116	3	81	36	30	70	7	64	1	11	22		him3 vs. pch2	1	0.3288	0.0758	0.0081	< 0.0001
	Germline 2_bottom	132.8 cm (22.1 cm/zone)	0	131	8	85	53	22	91	6	68	1	10	17		WT vs. pch2;him3	0.0074	< 0.0001	< 0.0001	< 0.0001	< 0.0001
	Germline 3_top	133.4 cm (22.22 cm/zone)	0	82	2	85	74	32	96	0	60	0	4	19		pch2 vs. pch2;him3	< 0.0001	< 0.0001	< 0.0001	< 0.0001	< 0.0001
	Germline 3_bottom	137.2 cm (22.8 cm/zone)	0	98	2	108	91	20	73	5	77	8	2	35		him3 vs. pch2;him3	< 0.0001	< 0.0001	< 0.0001	< 0.0001	0.0002
total			0	605	19	591	387	174	503	23	421	12	96	125
percent synapsed				0		0.0311475		0.68984		0.956274		0.972286		0.434389
95% confidence interval (+)				0.0076		0.0172525		0.0368604		0.0147262		0.0123136		0.0659109
95% confidence interval (-)				0		0.0114475		0.0394396		0.0213738		0.0205864		0.0636891
pch-2 null	Germline 1_top	172.7 cm (28.8.cm/zone)	0	80	3	73	45	20	60	1	78	1	56	9
	Germline 1_bottom	177.8 cm (29.6 cm/zone)	0	111	9	112	70	18	76	0	92	0	51	7
	Germline 2_top	148.6 cm (24.8 cm/zone)	0	109	39	64	96	4	85	0	76	0	20	15
	Germline 2_bottom	144.8 cm (24.1 cm/zone)	0	115	21	77	78	9	78	1	74	0	9	24
	Germline 3_top	135.9 cm (22.7 cm/zone)	0	86	4	112	74	32	94	2	70	1	10	31
	Germline 3_bottom	139.7 cm (23.3 cm/zone)	0	96	9	139	87	25	100	3	69	2	5	30
total			0	597	85	577	450	108	493	7	459	4	151	116
percent synapsed				0		0.128399		0.806452		0.986		0.991361		0.565543
95% confidence interval (+)				0.0077		0.0277012		0.0307484		0.0078		0.00613931		0.0581569
95% confidence interval (-)				0		0.0233988		0.0348516		0.0152		0.0141607		0.0599431
him-3	Germline 1_top	176.5 cm (29.4 cm/zone)	0	116	15	109	89	18	111	4	99	1	3	34
	Germline 1_bottom	165 cm (27.5 cm/zone)	0	143	13	132	80	30	98	4	88	2	25	26
	Germline 2_top	162.6 cm (27.1 cm/zone)	0	92	23	102	97	33	91	3	64	4	3	30
	Germline 2_bottom	162.6 cm (27.1 cm/zone)	0	116	27	114	100	25	107	4	66	10	0	31
	Germline 3_top	167.6 cm (27.9 cm/zone)	0	99	12	123	93	25	108	2	99	1	24	28
	Germline 3_bottom	162.6 cm (27.1 cm/zone)	0	118	12	119	99	24	101	3	87	0	35	24
total			0	684	102	699	558	155	616	20	503	18	90	173
percent synapsed				0		0.127341		0.782609		0.968553		0.965451		0.342205
95% confidence interval (+)				0.0067		0.0249592		0.0287913		0.0112465		0.0129489		0.0592947
95% confidence interval (-)				0		0.0213408		0.0318087		0.0169535		0.0197511		0.0547053
pch-2;him-3	Germline 1_top	119.9 cm (20 cm/zone)	0	69	0	108	21	88	41	42	44	17	6	23
	Germline 1_bottom	119.9 cm (20 cm/zone)	0	61	0	110	18	80	49	25	50	5	7	18
	Germline 2_top	135.6 cm (22.6 cm/zone)	0	51	2	66	18	28	32	8	31	2	4	17
	Germline 2_bottom	141.1 cm (23.5 cm/zone)	0	108	2	125	35	53	83	14	90	9	5	35
	Germline 3_top	135.6 cm (22.6 cm/zone)	0	58	0	111	20	64	56	7	31	7	2	21
	Germline 3_bottom	139.7 cm (23.3 cm/zone)	0	68	2	122	23	60	63	17	66	5	6	26
total			0	415	6	642	135	373	324	113	312	45	30	140
percent synapsed				0		0.00925926		0.265748		0.741419		0.87395		0.176471
95% confidence interval (+)				0.0111		0.0113407		0.040152		0.0388812		0.0307504		0.0647294
95% confidence interval (-)				0		0.00555926		0.036548		0.0431188		0.0386496		0.0503706

## Sheet: Figure 4E
		Synapsed	Unsynapsed	Synapsed	Unsynapsed	Synapsed	Unsynapsed	Synapsed	Unsynapsed	Synapsed	Unsynapsed	Synapsed	Unsynapsed
Zone		1	1	2	2	3	3	4	4	5	5	6	6
medf2/+	Germline 1_top	0	90	0	83	9	58	24	40	22	20	3	19
	Germline 1_bottom	0	68	0	100	22	53	34	43	26	35	7	12
	Germline 3_top	0	81	0	80	2	107	16	53	23	33	2	29
	Germline 3_bottom	0	71	0	124	11	65	25	54	17	28	1	26
	Germline 4_top
	Germline 4_bottom
total		0	310	0	387	44	283	99	190	88	116	13	86
percent synapsed			0		0		0.134557		0.342561		0.431373		0.131313
95% confidence interval (+)			0.0147		0.0118		0.0415434		0.0565394		0.0686275		0.0818869
95% confidence interval (-)			0		0		0.0330566		0.0523606		0.0660725		0.0543131
pch-2; medf2/+	Germline 1_top	0	107	6	51	51	14	60	11	32	7	2	20
	Germline 1_bottom	0	106	8	36	52	27	78	3	21	9	3	15
	Germline 2_top	0	74	17	82	63	21	47	2	43	3	6	23
	Germline 2_bottom	0	89	23	83	44	13	44	4	34	3	14	24
	Germline 4_top	0	72	15	66	67	21	75	8	59	14	2	41
	Germline 4_bottom	0	61	19	65	101	8	73	4	50	15	2	19
total		0	509	88	383	378	104	377	32	239	51	29	142
percent synapsed			0		0.186837		0.784232		0.92176		0.824138		0.169591
95% confidence interval (+)			0.009		0.0377635		0.0344676		0.0225396		0.0396621		0.0638094
95% confidence interval (-)			0		0.0327365		0.0389324		0.0304604		0.0481379		0.0492906
him-3; medf2/+	Germline 1_top	0	75	0	84	4	76	16	69	14	60	0	20
	Germline 1_bottom	0	100	0	74	4	76	22	53	23	58	0	17
	Germline 2_top	0	81	2	99	1	74	13	64	12	28	7	33
	Germline 2_bottom	0	87	0	120	5	69	12	40	17	30	3	27
	Germline 3_top	0	69	0	78	1	86	27	51	24	31	3	33
	Germline 3_bottom	0	83	0	95	2	91	24	38	20	38	0	38
total		0	495	2	550	17	472	114	315	110	245	13	168
percent synapsed			0		0.00362319		0.0347648		0.265734		0.309859		0.0718232
95% confidence interval (+)			0.0093		0.0103768		0.0206352		0.0437657		0.0499408		0.0481768
95% confidence interval (-)			0		0.00352319		0.0133648		0.0396343		0.0458592		0.0303232
pch-2;him-3; medf2/+	Germline 1_top	0	70	0	89	6	76	30	38	11	34	0	31
	Germline 1_bottom	0	74	0	90	7	74	35	39	14	31	0	43
	Germline 2_top	0	84	0	93	5	71	23	21	26	23	3	24
	Germline 2_bottom	0	90	0	91	5	79	34	38	23	23	0	39
	Germline 3_top	0	82	1	109	21	86	54	26	52	8	3	25
	Germline 3_bottom	0	96	5	124	35	63	63	30	34	34	0	26
total		0	496	6	596	79	449	239	192	160	153	6	188
percent synapsed			0		0.00996678		0.149621		0.554524		0.511182		0.0309278
95% confidence interval (+)			0.0093		0.0123332		0.0643788		0.0462756		0.0549179		0.0364722
95% confidence interval (-)			0		0.00586678		0.00622121		0.0472244		0.0551821		0.0182278

## Sheet: Figure 4G
Germline 1 top	0	0	0	0	0.0234375	0	0.0543478	0.0344828	0.848485	0.591837	1.69892	2.12941	3.07792	3.04167	3.3038	2.69608	0.673077	0.765625	0.323944	0.586957	0.03125	0.0882353	0	0.0454545
	1	1	1	1	2	2	2	2	3	3	3	3	4	4	4	4	5	5	5	5	6	6	6	6				Zone 1	Zone 2	Zone 3	Zone 4	Zone 5	Zone 6
N2	0	0	0	0	0	0	0	0	0	0	1	0	0	6	2	2	2	2	3	1	0	0	0	0			N2	0.00716846	0.0439239	1.45188	2.68333	0.518817	0.0344828
pch-2	0	0	0	0	0	0	0	0	0	0	0	0	4	3	5	1	0	0	0	0	0	0	0	0			N value	558	683	478	480	372	203
him-3	0	0	0	0	0	0	0	0	0	0	0	0	4	5	4	6	2	0	0	0	0	1	0	0			SEM	0.00357456	0.00887413	0.0771862	0.0926554	0.06237	0.0176392
him3; pch-2	0	0	0	0	0	0	0	0	0	0	0	0	4	2	5	1	1	0	0	3	0	0	0	0
	0	0	0	0	0	0	0	0	0	0	0	0	6	2	3	4	1	0	4	5	0	0	0	0
Wt germline 1	0	0	0	0	0	0	0	0	0	0	0	0	4	1	4	2	0	0	3	4	0	0	0	0
pch-2 germline 2	0	0	0	0	0	0	0	0	0	0	0	2	5	1	6	2	0	2	0	3	0	1	0	0			pch-2	0.00671141	0.093254	1.68919	1.96789	0.309392	0.0526316
him3 germline 1	0	0	0	0	0	0	0	0	0	0	0	2	3	1	6	1	0	0	3	0	0	0	0	0			N value	596	504	518	436	362	171
him3; pch-2 germline 1	0	0	0	0	0	0	0	0	0	0	0	2	5	2	5	4	0	2	1	0	0	0	0	0			SEM	0.00334723	0.0146779	0.068072	0.0978938	0.0442037	0.019029
	0	0	0	0	0	0	0	0	1	0	0	2	5	2	3	5	1	1	0	0	0	0	0	0
	0	0	0	0	0	0	0	0	0	0	1	0	2	2	4	0	3	1	1	0	0	0	0	0
	0	0	0	0	0	0	0	0	0	0	0	0	1	2	4	5	1	2	1	1	0	0	0	0
	0	0	0	0	0	0	0	0	0	0	0	0	8	2	3	2	2	0	0	0	0	0	0	0			him-3	0.0139442	0.104762	2.3166	2.39216	0.373297	0.0277778
	0	0	0	0	0	0	0	0	0	0	2	1	3	3	1	5	0	0	1	1	0	0	0	0			N value	502	525	518	408	367	144
	0	0	0	0	0	0	0	0	1	0	1	0	6	6	6	2	1	3	0	0	0	0	0	0			SEM	0.00523877	0.0180107	0.084143	0.111899	0.0441529	0.0137424
	0	0	0	0	0	0	0	0	2	0	3	1	4	3	6	2	1	2	0	0	0	0	0	0
	0	0	0	0	0	0	0	0	0	1	1	1	5	1	4	7	0	1	0	1	0	0	0	0
	0	0	0	0	0	0	0	0	0	1	0	1	3	2	3	3	1	0	1	0	0	0	0	0
	0	0	0	0	0	0	0	0	1	2	0	3	7	3	0	6	2	2	0	1	0	0	0	0			pch-2; him-3	0.0186916	0.0511278	2.20215	2.18635	0.288684	0.0124224
	0	0	0	0	0	0	0	0	0	2	1	1	3	3	5	5	1	1	0	1	0	0	0	0			N value	535	665	559	542	433	161
	0	0	0	0	0	0	1	0	0	1	0	4	4	2	2	2	0	0	0	0	0	0	0	2			SEM	0.00586078	0.00880865	0.0777617	0.0920435	0.036625	0.0124224
	0	0	0	0	0	0	0	0	0	0	1	0	2	3	2	4	0	2	0	1	0	0	0	0
	0	0	0	0	0	0	1	0	1	1	0	2	5	1	2	2	0	0	0	3	0	0	0	0
	0	0	0	0	0	0	0	0	0	0	1	0	4	2	6	3	1	0	0	0	0	0	0	0
	0	0	0	0	0	0	0	0	0	1	1	3	3	4	4	1	0	0	0	1	0	0	0	0			0		2		0.000150078
	0	0	0	0	0	0	0	0	0	1	0	4	8	3	3	4	1	1	0	0	0	0	0	0			4		1
	0	0	0	0	0	0	0	0	0	1	0	3	2	2	6	5	1	1	0	0	0	0	0	0			4		6
	0	0	0	0	0	0	0	0	0	0	0	2	5	1	3	2	0	1	1	0	1	0	0	0			4		1
	0	0	0	0	0	0	0	0	0	1	0	2	4	3	3	2	0	0	0	0	0	0	0	0			6		4
	0	0	0	0	0	0	0	0	0	0	2	4	7	4	3	4	2	2	0	2	0	0	0	0			4		2
	0	0	0	0	0	0	0	0	0	0	2	2	4	5	4	1	0	3	0	2	0	0	0	0			5		2
	0	0	0	0	0		0	0	0	0	1	0	2	7	7	4	1	1	0	1	0	0		0			3		1
	0	0	0	0	0		0	0	1	1	0	2	3	3	4	4	0	3	0	0		0		0			5		4
	0	0	0	0	0		0	0	0	0	0	0	9	1	4	0	2	0	0	1		1		0			5		5
	0	0	0	0	0		0	0	1	3	3	0	5	5	4	6	4	0	0	0				0			2		0
	0	0	0	0	0		0	0	0	1	0	0	5	3	4	3	0	1	3	0				0			1		5
	0	0	0	0	0		0	0	1	1	0	1	7	4	1	3	0	0	0	0				0			8		2
	0	0	0	0	0		0	0	0	1	0	2	2	3	4	4	0	4	1	1				0			3		5
	0	0	0	0	0		0	0	1	2	0	1	3	3	3	3	0	0	0	1				0			6		2
	0	0	0	0	0		0	0	0	1	2	3	5	2	6	0	0	2	0	0				0			4		2
	0	0	0	0	0		1	0	1	1	2	2	4	5	8	1	0	0	0	0				0			5		7
	0	0	0	0	0		0	0	1	0	1	0	2	7	4	2	0	0	0	0				0			3		3
	0	0	0	0	0		0	0	0	1	0	1	2	2	7	2	2	1	0	0				0			7		6
	0	0	0	0	0		0	0	1	3	0	1	1	2	1	1	1	1	0	2				0			3		5
	0	0	0	0	0		0	0	1	0	2	1	5	4	1	1	0	1	0	1							4		2
	0	0	0	0	0		0	0	1	0	1	6	1	3	6	5	0	0	0	1							2		4
	0	0	0	0	0		0	0	0	1	0	2	1	4	2	3	0	0	0	1							5		2
	0	0	0	0	0		0	0	1	1	0	4	5	6	2	1	0	0	0	2							4		3
	0	0	0	0	0		0	0	5	0	2	2	3	4	3	3	0	0	0	1							3		1
	0	0	0	0	0		0	0	0		2	0	3	4	5	2	0	0	0	0							8		4
	0	0	0	0	0		0	0	4		2	0	0	2	0	0	0	2	0	0							2		5
	0	0	0	0	0		0	0	1		1	1	3	3	3	1	1	2	0	0							5		2
	0	0	0	0	0		0	0	1		1	3	3	5	2	1		0	0	0							4		2
	0	0	0	0	0		0	0	9		2	3	2	1	2	1		0	0	1							7		4
	0	0	0	0	0		0	0	2		3	4	6	2	8	3		0	0	3							4		1
	0	0	0	0	0		0	0	2		2	5	0	2	7	4		0	0	2							2		4
	0	0	0	0	0		0	0	2		4	3	1	1	1	2		0	0	0							3		4
	0	0	0	0	0		0	0	2		4	2	2	2	5	3		0	0	0							9		0
		0	0	0	0		0	0	1		2	1	2	6	0	3		0	0	0							5		6
		0	0	0	0		0	0	0		1	3	0	4	2	3		0	0	0							5		3
		0	0	0	0		0	0	2		5	5	0	5	2	3		0	0	0							7		3
		0	0	0	0		0	0	2		2	3	5	1	1	1		2	0	1							2		4
		0	0	0	0		0	0	4		2	3	0	3	2	4		0	0	0							3		3
		0	0	0	0		1	0	2		5	4	0	2	4	3		0	0	0							5		0
		0	0	0	0		0	0	0		5	2	0	2	6	1			0	0							4		1
		0	0	0	0		0	0	1		2	3	0	2	2	0			0	0							2		2
		0	0	0	0		0	0			2	5	0	1	3	4			0	0							2		2
		0	0	0	0		0	0			0	5	0	3	1	2			0	0							1		1
		0	0	0	0		0	0			3	3	0	3	0	5			0	0							5		1
		0	0	0	0		0	0			3	2	1	3	2	2			0	0							1		5
		0	0	0	0		0	0			3	4	1	11	1	8			0	1							1		3
		0	0	0	0		0	0			6	8	0	1	3	7				0							5		1
			0	0	0		1	0			4	2	1		1	9				0							3		3
			0	0	0		0	0			5	4	9		1	3				0							3		2
			0	0	0		0	0			1	5	0		2	2				1							0		0
			0	0	0		0	0			4	4	1		0	3				0							3		1
			0	0	0		0	0			0	2	2		4	4				0							3		1
			0	0	0		0	0			2	2			2	4				0							2		1
				0	0		0	0			1	3			1	3				0							6		3
				0	0		0	0			4	3				1				0							0		4
				0	0		0	0			0	3				1				0							1		2
				0	0		0	0			2	6				1				0							2		3
				0	0		0	0			3	0				0				0							2		3
				0	0		0	0			3	3				1				0							0		3
				0	0		0	0			3	2				1				0							0		3
				0	0		0	0			2					7				0							5		1
					0		0	0			4					3				0							0		4
					0		0	0			7					1				2							0		3
					0		0	0			6					2				0							0		1
					0		0	0			4					2				1							0		0
					0		0	0			3					1				0							0		4
					0		0	0			3					1				0							0		2
					0			0			4					3											0		5
					0			0								3											1		2
					0			0								2											1		8
					0			0								3											0		7
					0			0								2											1		9
					0			0								2											9		3
					0			0								1											0		2
					0			0								5											1		3
					0			0								0											2		4
					0			0								0											3		4
					0			0																			3		3
					0			0																			2		1
					0			0																			4		1
					0			0																			2		1
					0			0																			4		0
					0			0																			5		1
					0			0																			3		1
					0			0																			2		7
					0			0																			2		3
					0			0																			2		1
					0			1																			2		2
					0			1																			4		2
					0			1																			4		1
					0			1																			3		1
					0																						5		3
					0																						2		3
					0																						3		2
					0																						4		3
					0																						4		2
					0																						4		2
					0																						5		1
					0																						4		5
					0																						6		0
					1																						3		0
					1																						2		2
					1																						4		1
																											2		4
Germline 1 bottom	0.0416667	0.0113636	0.0120482	0.010101	0	0.0487805	0.047619	0.0366972	0.987342	0.690722	1.04598	1.84615	3.05	2.27586	2.76271	1.7	0.692308	0.344828	0.681818	0.272727	0.05	0.0512821	0.0714286	0			7		4
	1	1	1	1	2	2	2	2	3	3	3	3	4	4	4	4	5	5	5	5	6	6	6	6			3		2
N2	0	0	1	1	0	0	1	1	0	0	0	0	3	1	2	2	1	1	3	2	0	0	0	0			6		4
pch-2	0	0	0	0	0	0	1	1	0	0	0	0	3	4	4	1	0	0	1	2	0	0	1	0			4		3
him-3	0	0	0	0	0	0	0	1	0	0	0	0	2	4	3	4	3	0	0	2	0	0	1	0			5		2
him3; pch-2	0	0	0	0	0	0	0	1	0	0	0	0	4	3	2	4	1	2	2	1	0	0	0	0			1		2
	0	0	0	0	0	0	0	0	0	0	0	2	2	5	3	2	0	0	1	0	0	0	0	0			5		3
Wt germline 1	0	0	0	0	0	0	0	0	1	0	0	0	4	3	5	4	0	0	0	1	0	0	0	0			3		2
pch-2 germline 2	0	0	0	0	0	0	0	0	0	0	0	0	5	4	6	3	1	0	0	0	0	0	0	0			4		1
	0	0	0	0	0	0	0	0	0	0	0	0	3	5	3	2	1	0	2	2	0	0	0	0			5		2
	0	0	0	0	0	0	0	0	0	0	0	0	2	4	6	2	0	1	0	1	0	0	0	0			5		4
	0	0	0	0	0	0	0	0	0	0	0	2	2	0	0	3	0	3	2	2	0	0	0	0			3		2
	0	0	0	0	0	0	0	0	0	0	0	1	2	3	5	2	3	0	0	1	0	0	0	0			4		3
	0	0	0	0	0	0	0	0	0	0	0	1	2	1	3	1	0	0	2	1	0	0	0	0			4		3
	0	0	0	0	0	0	0	0	0	0	0	0	4	5	4	2	0	0	1	0	0	0	0	0			1		0
	0	0	0	0	0	0	0	0	0	0	0	1	4	6	0	4	3	0	1	0	0	0	0	0			4		1
	0	0	0	0	0	0	0	0	0	0	1	2	3	3	2	2	1	1	1	0	0	0	0	0			3		4
	0	0	0	0	0	0	0	0	1	0	2	1	5	3	4	3	0	0	0	0	0	0	0	0			8		0
	0	0	0	0	0	0	0	0	2	0	1	2	2	0	6	3	0	0	2	0	0	0	0	0			2		4
	0	0	0	0	0	0	0	0	0	0	0	2	3	3	3	0	2	0	0	0	0	0	0	0			4		3
	0	0	0	0	0	0	0	0	0	0	0	2	4	3	3	1	4	1	0	0	0	0	0	0			1		4
	0	0	0	0	0	0	0	0	0	0	0	2	4	1	6	4	1	1	0	1	0	0	0	0			4		3
	0	0	0	0	0	0	0	0	0	0	1	0	4	4	3	0	1	0	3	1	0	0	0	0			5		1
	0	0	0	0	0	0	0	0	0	0	0	0	5	3	2	4	1	0	0	0	0	0	0	0			2		1
	0	0	0	0	0	0	0	0	0	0	0	0	4	4	1	3	0	0	1	0	0	0	0	0			4		3
	0	0	0	0	0	0	0	0	1	0	0	1	6	4	3	4	0	0	1	0	0	0	0	0			5		1
	0	0	0	0	0	0	0	0	0	0	0	0	3	1	1	3	3	1	2	2	0	0	0	0			2		1
	0	0	0	0	0	0	0	0	0	0	0	2	2	0	1	1	1	1	5	0	0	0	0	0			4		1
	0	0	0	0	0	0	0	0	0	0	0	0	4	2	3	1	3	1	2	0	0	0	0	0			3		4
	0	0	0	0	0	0	0	0	0	0	1	3	2	0	5	3	1	0	0	1	0	0	0	0			3		0
	0	0	0	0	0	0	0	0	0	0	1	2	7	4	0	1	0	0	3	0	0	0		0			2		0
	0	0	0	0	0	0	0	0	0	1	1	6	3	3	1	1	2	0	1	1	0	0					1		1
	0	0	0	0	0	0	0	0	3	0	1	2	6	3	1	1	0	0	0	0	0	0					4		1
	0	0	0	0	0	0	0	0	0	0	0	3	4	2	1	4	0	1	0	0	0	0					2		1
	0	0	0	0	0	0	0	0	0	0	1	0	5	3	4	0	0	1	3	1	0	0					2		2
	0	0	0	0	0	0	0	0	0	0	1	2	1	2	4	0	0	2	0	0	0	0					1		0
	0	0	0	0	0	0	0	0	1	0	1	2	5	0	5	1	0	0	2	0	1	0					2		1
	1	0	0	0	0	0	0	0	3	0	1	0	3	1	1	1	0	0	0	0	1	0					4		1
	1	0	0	0	0	0	0	0	1	0	0	0	4	2	2	1	1	0	2	1	0	0					1		1
	0	0	0	0	0	0	0	0	0	0	2	0	5	0	5	2	1	0	0	0	0	1					2		0
	0	0	0	0	0	0	0	0	2	0	0	4	5	5	3	0	0	0	2	0	0	1					0		0
	0	0	0	0	0	0	0	0	0	0	1	3	3	7	3	1	0	0	1	0	0						0		1
	0	0	0	0	0	0	0	0	0	0	1	2	4	4	2	1	0	0	0	1							0		1
	0	0	0	0	0	0	0	0	1	0	0	2	4	3	0	1	0	0	3	0							0		5
	0	0	0	0	0	0	0	0	2	0	2	3	1	0	1	0	0	0	0	0							2		3
	0	0	0	0	0	0	0	0	0	1	2	1	4	0	3	0	0	0	2	0							2		0
	0	0	0	0	0	0	0	0	2	1	2	1	3	0	2	1	0	0	0	0							1		1
	0	0	0	0	0	0	0	0	1	0	0	0	8	3	3	1	0	0	0	0							0		1
	0	0	0	0	0	0	0	0	0	0	0	3	2	3	7	5	0	1	0	0							2		3
	0	0	0	0	0	0	0	0	0	0	0	0	4	6	2	3	0	0	0	0							3		0
		0	0	0	0	0	0	0	1	1	0	2	1	2	2	0	1	0	3	0							3		3
		0	0	0	0	0	0	0	3	1	3	1	4	5	1	1	0	0	0	0							3		2
		0	0	0	0	0	0	0	2	0	0	2	5	0	2	1	0	0	0	0							5		1
		0	0	0	0	0	0	0	0	0	1	5	2	0	2	3	0	2	0	0							6		1
		0	0	0	0	0	0	0	0	2	3	4	4	0	0	0		0	0	0							4		1
		0	0	0	0	0	0	0	0	0	3	0	5	4	1	3		0	0	0							6		0
		0	0	0	0	0	0	0	0	1	1	3	2	2	7	2		0	1	0							4		2
		0	0	0	0	0	0	0	1	1	2	3	4	3	5	1		0	3	0							6		0
		0	0	0	0	0	0	0	0	2	0	3	3	2	3	1		0	0	0							6		3
		0	0	0	0	0	0	0	1	2	1	1	3	0	1	1		0	0	0							2		3
		0	0	0	0	0	0	0	3	2	3	3	2	0	0	0			0	0							2		1
		0	0	0	0	0	0	0	2	0	2	4	1	3		2			0	0							5		1
		0	0	0	0	0	0	0	4	0	3	3	4	1		0			0	0							2		0
		0	0	0	0	0	0	0	3	2	3	1	2	3		3			0	0							2		0
		0	0	0	0	0	1	0	1	0	3	2	2	2		3			0	0							4		2
		0	0	0	0	0	1	0	1	0	2	3	1	6		1			1	0							2		7
		0	0	0	0	0		0	0	1	2	4	2	1		1			0	0							2		0
		0	0	0	0	0		0	2	0	1	4	4	0		0			0	0							0		3
		0	0	0	0	0		0	3	0	0	4	1	3		0			0	0							3		1
		0	0	0	0	0		0	0	0	1	2	2	1		2			0	0							4		1
		0	0	0	0	0		0	3	1	1	2	0	3		7			0	0							4		0
		0	0	0	0	0		0	2	1	1	1	0	3		0			0	0							2		5
		0	0	0	0	0		0	3	2	0	3	0	2		3			0	0							4		0
		0	0	0	0	0		0	2	2	1	3	0	0		1			0	0							4		1
		0	0	0	0	0		0	1	1	4	5	2	0		1			0	0							2		0
		0	0	0	0	0		0	3	1	2	5	2	1		0			0	0							2		0
		0	0	0	0	0		0	5	1	2	4	1	0		5			0	0							0		0
		0	0	0	0	0		0	0	1	0	2	0	3		0			0	0							3		3
		0	0	0	0	0		0	6	0	1	1	2	4		1			0	0							4		3
		0	0	0	0	0		0	2	2	2	4	3	4		0			0	0							4		3
		0	0	0	0	1		0	3	3	3		3	3		0			0	0							2		2
		0	0	0	0	1		0		1	1		3	3		0			0	0							2		6
		0	0	0	0	1		0		1	3			1					0	0							4		3
		0	0	0	0	1		0		4	0			2					0	0							2		6
		0	0	0	0			0		3	2			0					1	0							3		5
		0		0	0			0		2	3			0					0	0							0		1
		0		0	0			0		2	3			1					0	0							3		4
		0		0	0			0		1	2			0					0	0							3		1
		0		0	0			0		2	3			0					0	0							6		0
		1		0	0			0		3									0	0							3		5
				0	0			0		2																	1		3
				0	0			0		0																	3		4
				0	0			0		2																	3		2
				0	0			0		1																	2		2
				0	0			0		2																	1		3
				0	0			0		3																	4		2
				0	0			0		3																	2		4
				0	0			0		0																	4		1
				0	0			0		2																	4		0
				0	0			0																			6		4
				0	0			0																			6		3
					0			0																			3		0
					0			0																			1		3
					0			0																			4		5
					0			0																			2		4
					0			0																			2		2
					0			0																			6		2
					0			0																			4		0
					0			0																			2		1
								0																			1		0
								0																			4		4
																											3		2
Germline 2 top	0	0	0.0138889	0.0125	0.0892857	0.0444444	0.133333	0.0677966	2.48387	2.28571	3.08046	2.71171	2.33333	1.83529	2.11111	2.33333	0.325	0.206897	0.377778	0.0172414	0.1	0.0384615	0	0			0		1
	1	1	1	1	2	2	2	2	3	3	3	3	4	4	4	4	5	5	5	5	6	6	6	6			2		4
N2	0	0	0	0	0	0	0	0	1	1	2	0	5	5	3	3	0	0	1	0	0	0	0	0			1		4
pch-2	0	0	0	0	0	0	0	0	3	1	2	0	6	2	1	3	0	0	0	0	0	0	0	0			0		2
him-3	0	0	0	0	0	0	0	0	0	3	3	0	4	1	6	3	2	0	1	0	0	0	0	0			3		7
him3; pch-2	0	0	0	0	0	0	0	0	2	1	4	0	6	1	1	2	0	0	1	0	0	0	0	0			3		2
	0	0	0	0	0	0	0	0	1	2	0	0	4	7	5	6	0	0	2	1	0	0	0	0			3		1
Wt germline 2	0	0	0	0	0	0	0	0	2	2	0	0	6	1	10	3	1	0	1	0	0	0	0	0			1		0
pch-2 germline 1	0	0	0	0	0	0	0	0	1	1	3	0	6	8	9	6	2	0	2	0	0	0	0	0			0		2
	0	0	0	0	0	0	0	0	0	1	7	0	2	0	3	5	0	0	2	0	0	0	0	0			0		4
	0	0	0	0	0	0	0	0	0	2	2	1	2	2	4	1	0	1	0	0	0	0	0	0			0		3
	0	0	0	0	0	0	0	0	1	2	0	0	5	4	3	4	1	0	0	0	0	0	0	0			0		3
	0	0	0	0	0	0	0	0	3	2	3	0	2	2	6	1	1	0	1	0	0	0	0	0			1		3
	0	0	0	0	0	0	0	0	4	2	2	2	2	6	9	0	0	0	1	0	0	0	0	0			0		0
	0	0	0	0	0	0	0	0	4	3	2	1	4	2	9	5	1	0	0	0	0	0	0	0			0		0
	0	0	0	0	0	0	0	0	3	1	1	0	2	2	1	3	1	1	0	0	0	0	0	0			1		5
	0	0	0	0	0	0	0	0	2	3	4	0	2	2	2	4	0	1	0	0	0	0	0	0			2		10
	0	0	0	0	0	0	0	0	1	3	3	1	0	2	2	2	1	2	0	0	0	0	0	0			1		1
	0	0	0	0	0	0	0	0	0	1	1	3	3	2	3	2	0	1	0	0	0	0	0	0			0		3
	0	0	0	0	0	0	0	0	0	2	1	2	4	1	1	3	1	0	1	0	0	0	0	0			2		2
	0	0	0	0	0	0	0	0	2	1	2	1	4	0	1	2	0	0	0	0	0	0	0	0			1		0
	0	0	0	0	0	0	0	0	0	1	0	1	2	2	4	4	0	0	0	0	0	0	0	0			2		3
	0	0	0	0	0	0	0	0	1	2	0	0	4	2	1	1	2	0	0	0	0	0		0			1		0
	0	0	0	0	0	0	0	0	1	3	4	2	4	3	1	0	0	1	0	0	0	0		0			5		1
	0	0	0	0	0	0	0	0	2	2	3	2	2	3	1	4	0	0	0	0	0	0					1		0
	0	0	0	0	0	0	0	0	1	4	3	0	2	2	6	3	0	0	0	0	3	0					0		1
	0	0	0	0	0	0	0	0	1	5	2	1	0	3	4	0	0	0	0	0	0	0					0		3
	0	0	0	0	0	0	0	0	3	2	2	2	3	0	4	3	0	0	0	0	0	1					0		0
	0	0	0	0	0	0	0	0	3	2	2	0	4	0	1	5	0	0	0	0	0						1		0
	0	0	0	0	0	0	0	0	2	7	1	2	4	1	2	4	0	0	0	0	0						4		1
	0	0	0	0	0	0	0	0	3	0	1	2	2	1	3	2	0	1	2	0	0						2		0
	0	0	0	0	1	0	0	0	1	1	0	2	2	1	1	2	0	0	0	0	0						1		1
	0	0	0	0	0	0	0	0	4	3	0	0	4	4	7	0	0	0	0	0							0		3
	0	0	0	0	0	0	0	0	2	1	3	0	2	8	5	1	1	0	0	0							2		1
	0	0	0	0	0	0	0	0	1	1	3	1	3	1	2	0	0	0	0	0							1		0
	0	0	0	0	0	0	0	0	1	1	9	2	0	6	1	4	0	0	0	0							0		2
	0	0	0	0	0	0	0	0	4	3	4	2	3	2	3	2	8	0	1	0							0		2
	0	0	0	0	0	0	0	0	0	3	5	2	3	5	5	1	0	0	1	0							0		0
	0	0	0	0	0	0	0	0	1	3	4	2	6	2	3	4	0	0	0	0							1		3
	0	0	0	0	0	0	0	0	3	1	3	2	3	1	3	4	0	0	0	0							3		4
	0	0	0	0	0	0	0	0	2	1	1	3	1	2	1	2	0	0	0	0							3		1
	0	0	0	0	0	0	0	0	5	1	6	2	3	1	2	7	0	2	0	0							0		2
	0	0	0	0	0	0	0	0	4	2	4	1	3	6	5	2	0	0	0	0							7		0
	0	0	0	0	0	0	0	0	1	5	5	1	2	3	0	1	0	0	0	0							8		4
	0	0	0	0	0	0	0	0	1	3	2	0	1	8	0	0	0	0	0	0							4		1
	0	0	0	0	0	0	0	0	5	2	0	3	4	2	0	2	0	0	0	0							6		1
	0	0	0	0	0	0	0	0	1	5	3	5	2	0	0	4	0	0	0	0							4		3
	0	0	0	0	0	0	0	0	3	3	2	3	4	0	0	3	0	0		0							0		4
	0	0	0	0	0	0	0	0	1	3	4	5	4	1	0	3	0	0		0							4		5
	0	0	0	0	0	0	0	0	1	2	1	5	6	3	2	3	0	0		0							10		0
	0	0	0	0	0	0	0	0	3	3	3	6	6	7	1	0	0	0		0							5		0
	0	0	0	0	0	0	0	0	2	3	7	2	3	0	1	0	0	0		0							3		0
	0	0	0	0	0	0	0	0	0	3	2	4	1	0	0	5	0	0		0							6		0
	0	0	0	0	0	0	0	0	4	2	2	5	4	0	1	10	0	0		0							1		8
	0	0	0	0	0	0	0	0	0	0	2	2	2	1	0	1	0	0		0							9		6
	0	0	0	0	0	0	0	1	3	3	2	4	2	0	0	3	1	0		0							3		6
	0	0	0	0	0	0	0	0	1	4	4	2	6	0	0	2	0	0		0							3		4
	0	0	0	0	0	0	0	0	3	2	2	3	4	1	3	0	0	0		0							2		2
	0	0	0	0	1	0	0	0	5	2	2	1	2	0	0	3	0	7		0							2		0
	0	0	0	0	0	0	0	0	5	3	4	6	1	0	2	0	0	0		0							0		0
	0	0	0	0	0	0	0	0	4	3	4	2	4	0	0	1	0	0									1		0
	0	0	0	0	0	0	0	0	5	2	3	4	3	0	0	0	0	0									1		0
	0	0	0	0	0	0	0	0	1	3	1	4	0	0	0	1	0	0									0		0
	0	0	0	0	0	0	0	0	5	4	4	3	2	1	0	3	1	0									5		6
	0	0	0	0	0	0	0	1	5	1	5	1	1	2	1	0	0	0									1		2
	0	0	0	0	0	0	0	1	3		6	5	0	3	3	0	0	0									2		2
	0	0	0	0	0	0	0	0	1		8	2	3	3	0	1	0	0									1		0
	0	0	0	0	0	0	0	0	5		4	3	3	0	0	0	0	0									0		2
	0	0	0	0	0	0	0	0	4		6	4	3	0	0	1	0	0									0		0
	0	0	0	0	0	0	0	0	5		2	4	1	11	1	3	0	0									1		1
	0	0	0	0	0	0	1	0	4		4	3	0	2	2	1	0	0									3		4
	0	0	0	0	0	0	0	0	4		6	1	0	0	4	0	0	0									1		0
	0	0	0	0	0	0	0	0	5		2	3	0	0	1	2	0	0									0		4
	0	0	1	0	0	0	1	0	3		8	3	0	0	1	2	0	0									6		9
	0	0		0	0	0	0	0	2		3	5	1	0	1		0	0									1		2
	0	0		0	0	0	0	1	2		5	6	0	0	2		0	0									2		1
	0	0		0	0	0	0	0	1		3	7	0	1	0		0	0									0		3
	0	0		0	0	0	0	0	7		4	7	1	0	0		0	0									2		2
	0	0		0	0	0	0	0	3		7	1	2	0	0		0	0									0		1
	0	0		0	0	0	1	0	3		6	4	1	1	0		1	0									1		1
	0	0		0	1	0	0	0	1		6	1	0	0	0		1	0									4		1
	0	0		1	2	0	1	0	0		6	2	2	0	0		0	0									2		0
	0	0			0	0	0	0	2		2	2	1	0	1			0									3		3
	0	0			0	0	0	0	2		2	1	2	0				0									0		0
	0	0			0	0	0	0	3		0	4	1	0				0									0		3
	0	0			0	1	2	0	2		0	4	5	0				0									0		0
	0	0			0	0	0	0	4		4	2	1	0				1									2		0
	0	0			0	0	0	0	1		2	5	0					0									1		1
	0	0			0	1	0	0	6		6	4	0					0									1		0
	0	0			0	1	0	0	4			6	0														1		0
	0	0			0	0	0	0	5			2	1														1		0
	0	0			0	1	0	0	7			6	4														0		0
	0	0			0		0	0	4			5	2														0		0
	0	0			0		0	0	1			4	1														0		2
	0	0			1		0	0	3			1	0														0		0
	0	0			0		0	0				4	2														0		1
	0	0			0		0	0				8	1														0		0
	0	0			0		0	0				5	0														1		0
	0	0			0		1	0				4	0														0		0
	0	0			0		0	0				4	0														0		0
	0	0			1		4	0				6	1														3		2
	0	0			0		1	0				6	3														0		0
	0	0			0		0	0				5	3														0		0
	0	0			0		0	0				4	0														1		0
	0	0			0		0	0				2															2		0
	0	0			0		2	0				1															2		0
	0	0			0		0	0				6															3		0
	0	0			0			0				2															1		0
	0	0			0			0				4															4		0
	0	0			0			0				4															4		0
	0	0			0			0				6															5		0
	0	0			2			0				7															2		1
	0	0			1			2				3															3		3
	0	0			0			0																			2		0
	0	0						1																			6		0
	0	0						0																			1		0
	0	0						0																			5		0
	0	0						0																			5		0
	0	0						1																			0		0
	0	0						0																			4		0
	0																										2		6
	0																										6		5
	0																										2		2
	0																										2		6
	0																										1		7
	0																										4		3
	0																										4		3
	0																										5		2
	0																										2		3
	0																										5		6
	0																										4		7
	0																										4		7
	0																										2		4
	0																										3		1
	0																										3		4
	0																										4		6
	0																										4		3
	0																										4		7
	0																										5		5
	0																										3		3
	0																										3		3
	0																										3		1
	0																										2		6
	0																										7		8
	0																										3		2
	0																										5		6
																											2		5
																											2		2
Germline 2 bottom	0.00840336	0	0.04	0.02	0.12069	0.0425532	0.0506329	0.0204082	2.47191	1.79487	2.2381	2.16867	2.01613	1.44118	2.29412	1.33735	0.25	0.235294	0.246914	0.0625	0	0	0	0			2		2
	1	1	1	1	2	2	2	2	3	3	3	3	4	4	4	4	5	5	5	5	6	6	6	6			6		5
N2	0	0	1	1	0	0	1	0	0	2	1	2	7	7	7	0	0	0	0	0	0	0	0	0			3		4
pch-2	0	0	1	0	0	0	1	0	2	2	2	1	8	2	6	3	0	2	0	0	0	0	0	0			1		8
him-3	0	0	1	0	0	0	1	0	0	0	0	0	4	0	6	4	1	0	0	0	0	0	0	0			2		3
him3; pch-2	0	0	0	0	0	0	1	0	5	2	0	0	6	7	2	1	1	1	0	0	0	0	0	0			7		4
	0	0	0	0	0	0	0	0	4	0	0	3	4	2	1	2	0	0	0	0	0	0	0	0			4		2
Wt germline 2	0	0	0	0	0	0	0	0	1	1	0	2	0	0	3	0	0	0	0	0	0	0	0	0			5		0
pch-2 germline 1	0	0	0	0	0	0	0	0	4	2	2	0	4	0	1	4	2	0	1	0	0	0	0	0			2		4
	0	0	0	0	0	0	0	0	0	2	0	1	10	6	8	1	0	0	0	0	0	0	0	0			2		6
	0	0	0	0	0	1	0	0	2	0	0	0	5	2	4	1	1	0	0	0	0	0	0	0			5		0
	0	0	0	0	0	1	0	0	2	0	0	0	3	1	4	3	0	0	0	0	0	0	0	0			0		2
	0	0	0	0	0	0	0	0	2	1	0	0	6	2	5	4	0	0	6	0	0		0	0			1		3
	0	0	0	0	0	0	0	0	4	1	0	0	1	2	3	5	1	0	0	0	0		0	0			3		10
	0	0	0	0	0	0	0	0	0	4	3	0	9	0	1	0	0	0	1	0	0		0	0			4		9
	0	0	0	0	0	0	0	0	0	0	3	1	3	3	3	0	2	0	0	0	0		0	0			3		2
	0	0	0	0	0	0	0	0	2	0	1	1	3	2	1	0	0	0	1	0	0		0	0			3		4
	0	0	0	0	0	0	0	0	0	1	1	0	2	0	2	0	0	0	0	0	0			0			3		1
	0	0	0	0	0	0	0	0	2	2	1	0	2	4	2	8	0	0	1	0	0						9		7
	0	0	0	0	0	0	0	0	4	1	0	1	0	2	1	6	0	6	2	0	0						0		7
	0	0	0	0	0	0	0	0	2	1	1	0	1	1	1	6	0	0	2	0	0						2		2
	0	0	0	0	0	0	0	0	1	4	4	0	1	3	0	4	1	0	0	0	0						8		4
	0	0	0	0	0	0	0	0	0	0	3	0	0	2	5	2	0	0	0	0							1		0
	0	0	0	0	0	0	0	0	0	0	4	0	5	0	6	0	2	0	2	0							4		9
	0	0	0	0	0	0	0	0	1	0	2	2	1	1	3	0	0	0	0	0							1		1
	0	0	0	0	0	0	0	0	0	3	2	1	2	1	4	0	1	0	1	0							0		4
	0	0	0	0	0	0	0	0	2	1	0	2	1	0	1	0	0	0	0	0							2		2
	0	0	0	0	0	0	0	0	2	2	1	4	0	0	2	0	0	0	0	0							2		2
	0	0	0	0	0	0	0	0	2	3	2	3	0	3	4	6	0	0	0	0							0		0
	0	0	0	0	0	1	0	0	3	1	3	0	1	1	6	2	1	0	1	0							6		4
	0	0	0	0	0	0	0	0	0	1	3	3	3	0	6	2	1	1	0	0							2		1
	0	0	0	0	0	0	0	0	0	0	2	2	1	3	2	0	0	0	0	0							8		0
	0	0	0	0	0	0	0	0	2	3	2	3	0	0	1	2	0	0	0	0							4		1
	0	0	0	0	0	0	0	0	1	2	1	3	6	6	1	0	0	0	0	0							7		2
	0	0	0	0	0	0	0	0	4	0	2	6	1	0	0	1	0	0	0	0							0		6
	0	0	0	0	0	0	0	0	1	5	1	0	2	5	8	4	0	0	0	0							0		9
	0	0	0	0	0	0	0	0	3	5	2	4	0	2	0	0	0	0	0	0							2		1
	0	0	0	0	0	0	0	0	3	2	3	1	2	0	0	4	0	0	0	0							4		3
	0	0	0	0	0	0	0	0	0	1	2	3	0	0	1	9	0	0	0	0							3		3
	0	0	0	0	0	0	0	0	1	3	1	5	1	0	2	2	0	0	0	0							3		1
	0	0	0	0	0	0	0	0	1	2	2	2	4	1	1	1	0	0	0	0							1		2
	0	0	0	0	0	0	0	1	1	0	2	5	2	3	2	3	0	0	0	0							2		6
	0	0	0	0	0	0	0	0	1	0	2	0	3	0	1	2	0	0	0	0							0		1
	0	0	0	0	0	0	0	0	2	1	4	4	0	0	0	1	0	0	0	0							3		8
	0	0	0	0	0	0	0	0	2	3	0	4	0	1	0	1	0	0	0	0							4		2
	0	0	0	0	0	0	0	0	0	3	3	6	0	7	0	1	0	0	0	0							5		3
	0	0	0	0	0	0	0	0	1	5	3	2	2	4	0	0	0	0	0	0							1		2
	0	0	0	0	0	0	0	0	4	4	1	4	1	0	0	3	0	0	0	0							1		4
	0	0	0	0	0	0	0	0	3	3	2	3	1	0	1	0	0	0	0	0							1		3
	0	0	0	0	0	0	0	0	3	5	2	2	1	4	1	3	0	0	0	0							2		2
	0	0	0	0	0	0	0	0	2	2	1	3	1	0	3	0	0	0	0	0							2		1
	0	0	0	0	0	0	0	0	2	0	1	4	0	0	1	0	0	0	0	0							1		9
	0	0	0	0	0	0	0	0	2	2	2	2	0	0	0	1	0	2	0	0							2		1
	0	0	0	0	0	0	0	0	4	4	3	4	0	2	7	0	0		0	0							2		0
	0	0	0	0	0	0	0	0	2	5	2	2	0	0	0	0	0		1	0							2		2
	0	0	0	0	0	0	0	0	6	3	2	5	0	2	0	0	0		0	4							2		1
	0	0	0	0	0	0	0	0	2	2	1	0	0	0	7	0	0		0	0							4		0
	0	0	0	0	0	0	0	0	6	0	2	2	1	0	0	0	0		0	0							2		1
	0	0	0	0	0	0	0	0	2	2	2	3	0	0	0	2			0	0							6		2
	0	0	0	0	0	0	0	0	4	1	3	1	0	0	3	0			0	0							2		1
	0	0	0	0	0	0	0	0	3	2	5	1	3	0	3	1			0	0							5		3
	0	0	0	0	0	0	0	0	4	2	4	4	0	0	4	0			0	0							0		4
	0	0	0	0	0	0	0	0	4	0	4	2	0	0	0	0			0	0							2		2
	0	0	0	0	0	0	0	0	4	2	2	0	1	0	0	0			0	0							5		2
	0	0	0	0	0	0	0	0	4	2	2	4		0	2	0			0	0							1		1
	0	0	0	0	0	0	0	0	1	4	4	2		4	3	2			0	0							3		0
	0	0	0	0	0	0	0	0	3	4	6	3		0	0	0			0								4		1
	0	0	0	0	0	0	0	0	2	2	4	7		0	0	0			0								3		0
	0	0	0	0	0	0	0	0	3	2	3	1		0	2	0			0								4		0
	0	0	0	0	0	0	0	0	4	1	3	7		0	2	0			0								5		0
	0	0	0	0	0	0	0	0	4	1	5	6				0			0								6		0
	0	0	0	0	0	0	0	0	2	3	2	3				0			0								1		1
	0	0	0	0	0	0	0	0	1	2	1	1				0			0								2		4
	0	0	0	0	0	0	0	0	3	1	5	2				0			0								0		4
	0	0	0	0	0	0	0	0	11	2	3	2				0			0								5		1
	0	0	0	0	0	0	0	0	2	1	3	4				0			0								2		7
	0	0	0	0	0	0	0	0	2	3	4	1				1			0								2		5
	0	0		0	0	0	0	0	3	0	4	1				3			1								3		3
	0	0		0	0	0	0	0	4	0	3	2				0			0								5		1
	0	0		0	0	0	0	0	3	1	3	3				0			0								3		4
	0	0		0	0	0	0	0	3		3	2				0			0								3		5
	0	0		0	0	0		0	4		1	2				0			0								2		3
	0	0		0	0	0		0	7		3	2				0			0								0		1
	0	0		0	1	0		0	3		10	4				0											2		0
	0	0		0	1	0		0	6		4	2				0											1		1
	0	0		0	0	0		0	3		2																4		7
	0	0		0	0	0		0	4																		6		1
	0	0		0	0	0		0	6																		2		4
	0	0		0	0	0		0	2																		0		1
	0	0		0	0	0		0	1																		2		1
	0	0		0	0	0		0	2																		4		5
	0	0		0	0	0		0																			4		5
	0	0		0	0	1		0																			1		3
	0	0		0	1	0		0																			4		4
	0	0		0	0	0		0																			5		2
	0	0		0	0	0		0																			0		8
	0	0		0	0			0																			1		0
	0	0		0	0			1																			6		0
	0	0		0	2			0																			0		0
	0	0		0	1			0																			2		4
	0	0		0	0																						1		1
	0	0		1	0																						0		1
	0	0			0																						1		2
	0	0			1																						6		2
	0	0			1																						1		4
	0	0			0																						1		1
	0	0			1																						0		2
	0	0			0																						1		2
	0	0			0																						1		2
	0	0			1																						2		4
	0	0			1																						1		0
	0	0			1																						1		0
	0	0			2																						2		0
	0	0			0																						0		0
	0	0			0																						2		0
	0	0			0																								0
	0	0			0																								1
	0	0			0																								4
	0	0																											0
	0																												0
	1																												4
																													0
Germline 3 top	0.00934579	0.0224719	0.0111111	0.0581395	0.0232558	0.0795455	0.229167	0.0614035	1	2.368	3.33708	2.41176	3.16279	1.89831	1.33803	3.26	0.867647	0.148148	0.357143	0.42029	0.0222222	0.08	0.0666667	0					0
	1	1	1	1	2	2	2	2	3	3	3	3	4	4	4	4	5	5	5	5	6	6	6	6					1
N2	0	1	1	1	1	1	0	1	0	1	6	0	2	5	3	6	9	0	2	0	0	0	1	0					0
pch-2	0	1	0	1	1	1	0	1	0	0	2	0	2	2	7	5	2	0	2	2	0	0	1	0					0
him-3	0	0	0	1	0	1	0	1	0	2	2	0	3	4	4	2	4	0	1	3	0	0	0	0					0
him3; pch-2	0	0	0	1	0	0	0	1	0	0	3	0	1	4	2	6	0	0	3	1	0	0	0	0					1
	0	0	0	1	0	0	0	1	0	0	1	0	4	1	1	7	1	0	0	0	0	0	0	0					1
Wt germline 4	0	0	0	0	0	0	0	1	0	1	1	0	4	2	4	3	0	0	0	0	0	0	0	0					0
pch-2 germline 3	0	0	0	0	0	0	0	0	0	0	0	0	5	6	2	3	0	0	1	2	0	0	0	0					0
	0	0	0	0	0	0	0	0	0	0	2	0	2	4	2	2	1	1	0	1	0	0	0	0					0
	0	0	0	0	0	0	0	0	0	0	5	2	3	1	1	3	1	0	1	1	0	0	0	0					0
	0	0	0	0	0	0	0	0	0	0	4	0	2	2	1	6	0	0	1	4	0	0	0	0					2
	0	0	0	0	0	0	0	0	0	1	2	0	6	3	1	7	0	0	0	3	0	0	0	0					1
	0	0	0	0	0	0	0	0	0	2	3	0	1	2	0	7	0	0	0	1	0	0	0	0					1
	0	0	0	0	0	0	0	0	0	0	4	0	5	0	0	4	0	0	0	0	0	0	0	0					0
	0	0	0	0	0	0	0	0	0	2	2	0	5	1	12	1	3	0	0	0	0	0	0	0					0
	0	0	0	0	0	0	0	0	0	2	7	0	0	2	2	4	0	0	2	2	1	0	0	0					1
	0	0	0	0	0	0	0	0	0	1	3	0	4	0	3	6	1	0	0	1	0	0	0	0					1
	0	0	0	0	0	0	0	0	0	1	2	0	2	2	2	3	0	0	0	0	0	0	0	0					6
	0	0	0	0	0	0	0	0	0	2	2	0	6	3	0	7	0	0	0	0	0	0	0	0					1
	0	0	0	0	0	0	1	0	0	2	1	0	2	1	2	5	1	0	0	0	0	0	0	0					3
	0	0	0	0	0	0	1	0	0	0	3	0	2	1	2	3	6	1	0	0	0	2	0	0					0
	0	0	0	0	0	0	0	0	0	1	4	0	1	3	1	3	0	0	1	0	0	0	0	0					0
	0	0	0	0	0	0	0	0	0	1	3	0	4	2	2	1	1	0	0	0	0	0	0	0					0
	0	0	0	0	0	0	0	0	0	0	1	2	4	0	0	6	2	0	0	0	0	0	0	0					1
	0	0	0	0	0	0	0	0	1	1	3	0	5	6	9	8	1	0	0	0	0	0	0	0					0
	0	0	0	0	0	0	0	0	0	2	1	1	2	1	2	2	10	0	0	0	0	0	0	0					0
	0	0	0	0	0	0	0	0	1	4	4	1	5	7	0	6	1	0	0	0	0		0	0					0
	0	0	0	0	0	0	0	0	1	1	1	0	4	2	2	5	1	0	0	0	0		0	0					0
	0	0	0	0	0	0	0	0	1	0	2	0	4	3	3	2	0	0	0	0	0		0	0					1
	0	0	0	0	0	0	0	0	0	4	3	2	2	2	0	2	0	0	0	0	0		0	0					5
	0	0	0	0	0	0	0	0	0	2	3	1	3	4	0	5	0	0	0	0	0		0	0					0
	0	0	0	0	0	0	0	0	0	2	4	1	3	2	0	4	2	0	0	0	0			0					3
	0	0	0	0	0	0	0	0	0	2	3	3	4	1	1	8	0	0	0	0	0			0					1
	0	0	0	0	0	0	0	0	0	2	4	1	4	0	7	3	0	0	0	0	0			0					0
	0	0	0	0	0	0	0	0	0	1	3	3	4	3	2	4	0	0	0	0	0			0					0
	0	0	0	0	0	0	0	0	0	3	3	4	5	2	1	2	4	0	1	0	0			0					6
	0	0	0	0	0	0	0	0	0	2	3	3	3	1	1	0	1	0	0	0	0			0					4
	0	0	0	0	0	0	0	0	0	1	5	2	3	0	3	4	0	0	0	0	0			0					1
	0	0	0	0	0	0	0	0	3	0	5	2	3	3	0	6	0	0	0	1	0								1
	0	0	0	0	0	0	0	0	0	2	2	3	2	0	0	0	0	6	0	1	0								1
	0	0	0	0	0	0	0	0	1	5	2	1	7	0	0	2	0	0	0	0	0								0
	0	0	0	0	0	0	0	0	0	1	2	5	3	0	0	3	0	0	0	0	0								0
	0	0	0	0	0	0	0	0	1	1	5	4	5	3	0	10	0	0	0	1	0								0
	0	0	0	0	0	0	0	0	0	1	5	4	2	0	1	9	0	0		0	0								1
	0	0	0	0	0	0	0	0	1	2	7	2	2	4	0	2	0	0		0	0								7
	0	0	0	0	0	0	0	0	3	3	5	1	2	4	0	4	0	0		0	0								4
	0	0	0	0	0	0	1	0	2	3	4	2	6	2	0	1	0	0		0									0
	0	0	0	0	0	0	0	0	1	4	5	1	3	0	1	7	0	0		0									0
	0	0	0	0	0	0	0	0	2	1	5	3	1	5	0	7	0	0		2									0
	0	0	0	0	0	0	0	0	1	1	1	3	2	0	0	2	0	0		0									0
	0	0	0	0	0	0	0	0	0	1	3	2	7	1	0	4	0	0		1									0
	0	0	0	0	0	0	0	0	2	5	4	4	4	1	0	0	0	0		1									0
	0	0	0	0	0	0	0	0	1	2	6	4	5	0	2	9	0	0		0									0
	0	0	0	0	0	0	0	0	2	2	6	3	2	0	1	1	0	0		0									0
	0	0	0	0	0	0	0	0	1	2	3	3	2	2	0	4	5	0		0
	0	0	0	0	0	0	0	0	0	3	3	2	5	1	1	2	2			0
	0	0	0	0	0	0	0	0	1	1	1	1	0	0	0	2	0			0
	0	0	0	0	0	0	0	0	2	2	1	4	1	0	0	0	0			0
	0	0	0	0	0	0	0	0	1	1	4	2	3	0	0	4	0			0
	0	0	0	0	0	0	0	0	4	4	8	1	4	1	0	1	0			0
	0	0	0	0	0	0	1	0	3	4	3	2	3		0	0	0			0
	0	0	0	0	0	0	0	0	2	4	4	4	3		0	1	0			0
	0	0	0	0	0	1	0	0	2	1	3	2	3		0	2	0			0
	0	0	0	0	0	0	0	0	2	5	4	2	9		0	6	0			0
	0	0	0	0	0	0	0	0	2	4	5	1	0		0	9	0			0
	0	0	0	0	0	0	0	0	4	2	8	4	2		0	1	0			0
	0	0	0	0	0	0	0	0	1	2	5	4	8		0	3	0			0
	0	0	0	0	0	0	0	0	2	4	6	4	1		0	3	0			0
	0	0	0	0	0	0	0	0	1	2	0	3	4		0	1	0			1
	0	0	0	0	0	0	0	0	1	3	4	2	1		0	2				0
	0	0	0	0	0	0	0	0	1	5	4	0	0		2	6
	0	0	0	0	0	0	0	0	0	5	0	2	2		2	1
	0	0	0	0	0	0	0	0	0	4	3	1	2			8
	0	0	0	0	0	0	0	0	4	3	3	3	0			2
	0	0	0	0	0	0	0	0	3	3	0	4	6			3
	0	0	0	0	0	0	0	0	3	6	9	2	2			2
	0	0	0	0	0	0	0	0	2	5	5	2	8			4
	0	0	0	0	0	0	0	0	4	3	5	3	4			3
	0	0	0	0	0	0	0	0	1	2	3	4	7			2
	0	0	0	0	0	0	0	0	2	5	5	3	0			1
	0	0	0	0	0	0	0	0	1	5	4	6	0			9
	0	0	0	0	0	0	0	0	2	2	3	4	2			1
	0	0	0	0	0	0	0	0	4	6	3	9	4			0
	0	0	0	0	0	0	1	0	3	2	1	4	3			2
	0	0	0	0	0	0	0	0	1	0	1	2	3			1
	0	0	0	0	0	0	1	0		3	7	2	1			0
	0	0	0	0	0	0	0	0		4	4	2	2			1
	0	0	0		0	2	2	0		2	0	1				2
	0	0	0		0	1	2	0		2	1	1				1
	0	0	0		0		0	0		5	2	4				3
	0		0		0		2	0		2		2				4
	0				0		0	0		0		4				2
	0				0		2	0		4		5				2
	0				0		2	0		4		2				1
	0				0		1	0		2		5				0
	0				0		0	0		4		4				1
	0				0		1	0		2		3				0
	0				0		4	0		0		6				0
	0				0			0		3		4				0
	0				0			0		2		4				0
	0				0			0		4		2				1
	1				0			0		2		4
	0				0			0		2		2
	0				0			0		2		9
	0				0			0		2		5
	0				0			0		4		3
	0				0			0		1		4
	0				0			0		4		2
					0			1		4		2
					0			0		0		6
					0			0		3		4
					0			0		3		5
					0			0		3		2
					0			0		2		1
					0			0		3		2
					0					6		4
					0					4		5
					0					0		5
					0					2		7
					0					3		4
					0					7
					0					4
					0					1
					0					4
					0					4
					0					3
					0
					0
					0
					1
Germline 3 bottom	0	0.00892857	0.00961538	0.0119048	0	0.235294	0.0681818	0.0818182	0.373134	1.87736	2.53846	1.66265	2.35616	1.15385	2.6	1.60952	0.359375	0.104167	0.05	0.209677	0	0.027027	0	0
	1	1	1	1	2	2	2	2	3	3	3	3	4	4	4	4	5	5	5	5	6	6	6	6
N2	0	0	1	1	0	1	1	1	0	3	3	0	0	2	8	4	1	0	1	6	0	0	0	0
pch-2	0	0	0	0	0	1	1	1	0	1	1	0	3	3	3	4	3	0	1	3	0	0	0	0
him-3	0	0	0	0	0	1	1	1	0	0	0	0	4	2	3	1	1	0	0	0	0	0	0	0
him3; pch-2	0	0	0	0	0	1	1	1	0	2	0	0	5	0	9	7	0	0	0	0	0	0	0	0
	0	0	0	0	0	1	2	1	0	1	0	0	1	0	6	5	0	0	0	0	0	0	0	0
Wt germline 4	0	0	0	0	0	1	0	0	0	4	0	0	1	0	7	3	0	0	0	0	0	0	0	0
pch-2 germline 3	0	0	0	0	0	0	0	0	0	0	0	1	1	0	8	1	0	0	0	0	0	0	0	0
	0	0	0	0	0	0	0	0	0	1	2	0	2	1	2	4	0	0	0	0	0	0	0	0
	0	0	0	0	0	0	0	0	0	2	1	2	2	1	4	5	3	0	0	0	0	0	0	0
	0	0	0	0	0	0	0	0	1	0	0	0	1	0	6	3	1	0	0	0	0	0	0	0
	0	0	0	0	0	0	0	0	0	2	3	0	2	0	2	1	1	0	0	0	0	0	0	0
	0	0	0	0	0	0	0	0	0	1	2	0	2	0	4	0	0	0	0	0	0	0	0	0
	0	0	0	0	0	0	0	0	0	0	2	0	2	1	4	1	0	0	0	0	0	1	0	0
	0	0	0	0	0	0	0	0	0	2	2	0	2	0	0	7	0	0	0	0	0	0	0
	0	0	0	0	0	0	0	0	0	1	1	1	4	2	3	1	0	0	0	0	0	0	0
	0	0	0	0	0	0	0	0	0	4	1	1	2	5	4	4	1	0	0	0	0	0	0
	0	0	0	0	0	0	0	0	0	1	2	5	6	2	1	1	0	0	0	0	0	0	0
	0	0	0	0	0	0	0	0	0	1	0	0	2	2	5	1	0	2	0	0	0	0	0
	0	0	0	0	0	0	0	0	0	4	0	1	5	2	4	5	0	0	0	0	0	0	0
	0	0	0	0	0	0	0	0	0	2	2	0	0	6	3	5	6	1	0	0	0	0	0
	0	0	0	0	0	0	0	0	0	0	1	0	2	0	2	3	1	0	0	0	0	0
	0	0	0	0	0	0	0	0	1	4	3	0	5	0	1	4	0	0	0	0	0	0
	0	0	0	0	0	0	0	0	0	2	1	1	1	1	0	2	0	0	0	0	0	0
	0	0	0	0	0	0	0	0	0	1	4	1	3	1	1	8	0	0	0	0	0	0
	0	0	0	0	0	0	0	0	0	1	4	1	4	4	3	0	0	0	0	0	0	0
	0	0	0	0	0	0	0	0	0	2	2	1	3	0	1	0	3	0	0	0	0	0
	0	0	0	0	0	0	0	0	0	1	2	2	4	1	2	0	0	0	0	0	0	0
	0	0	0	0	0	0	0	0	0	2	2	1	5	2	4	4	0	0	0	0	0	0
	0	0	0	0	0	0	0	0	1	3	1	1	6	0	0	1	1	0	0	0	0	0
	0	0	0	0	0	0	0	0	0	1	4	3	1	9	2	1	0	1	0	1	0	0
	0	0	0	0	0	0	0	0	0	3	4	3	2	0	2	2	0	0	0	0	0	0
	0	0	0	0	0	0	0	0	0	3	3	3	0	0	0	2	0	0	0	1	0	0
	0	0	0	0	0	0	0	0	0	1	2	1	5	0	0	4	0	0	0	0	0	0
	0	0	0	0	0	0	0	0	2	2	2	2	2	0	1	1	0	0	0	0	0	0
	0	0	0	0	0	0	0	0	0	3	4	1	2	4	3	2	0	0	0	0	0	0
	0	0	0	0	0	0	0	0	1	3	2	5	3	0	3	2	0	0	0	0	0	0
	0	0	0	0	0	0	0	0	0	4	2	2	5	1	1	2	0	0	0	0		0
	0	0	0	0	0	0	0	0	1	4	3	2	3	0	1	4	0	0	0	0
	0	0	0	0	0	0	0	0	1	4	2	3	3	1	1	0	0	0	0	0
	0	0	0	0	0	0	0	0	0	4	1	0	2	2	2	0	0	0	0	0
	0	0	0	0	0	0	0	0	2	4	1	2	0	2	4	0	0	1		0
	0	0	0	0	0	0	0	0	0	4	2	2	2	1	2	0	0	0		0
	0	0	0	0	0	0	0	0	0	4	2	3	1	0	0	0	0	0		0
	0	0	0	0	0	0	0	0	0	1	4	3	4	7	1	0	0	0		0
	0	0	0	0	0	0	0	0	2	1	3	5	6	6	0	1	0	0		0
	0	0	0	0	0	0	0	0	0	6	5	1	2	0	0	4	0	0		0
	0	0	0	0	0	0	0	0	1	3	3	1	0	0	1	0	0	0		0
	0	0	0	0	0	0	0	0	0	5	4	1	2	0	1	0	1	0		0
	0	0	0	0	0	0	0	0	1	1	2	2	4	0	2	4	0			0
	0	0	0	0	0	0	0	0	0	2	4	1	4	0	3	0	0			0
	0	0	0	0	0	0	0	0	0	1	2	4	1	0		0	0			0
	0	0	0	0	0	0	0	0	0	3	6	3	4	0		1	0			0
	0	0	0	0	0	0	0	0	0	2	2	1	5	0		0	0			0
	0	0	0	0	0	0	0	0	0	4	1	2	0	0		0	0			0
	0	0	0	0	0	0	0	0	0	1	1	7	1	0		0	0			0
	0	0	0	0	0	0	0	0	0	1	6	3	6	0		1	0			0
	0	0	0	0	0	0	0	0	0	2	2	2	0	0		1	0			0
	0	0	0	0	0	0	0	0	0	3	2	4	2	4		0	0			0
	0	0	0	0	0	0	0	0	0	0	2	1	1	0		0	0			0
	0	0	0	0	0	0	0	0	0	2	1	4	0	0		0	0			0
	0	0	0	0	0	0	0	0	3	2	1	1	1	0		0	0			0
	0	0	0	0	0	0	0	0	1	0	2	3	6	0		2	0			2
	0	0	0	0	0	0	0	0	0	0	4	6	1	0		1	0
	0	0	0	0	0	0	0	0	0	3	2	3	1	0		1	0
	0	0	0	0	0	0	0	0	4	1	7	1	0	0		0
	0	0	0	0	0	0	0	0	2	4	3	1	1			0
	0	0	0	0	0	0	0	0	1	1	7	3	1			1
	0	0	0	0	0	0	0	0		5	7	1	2			1
	0	0	0	0	0	0	0	0		0	3	1	1			6
	0	0	0	0	0	0	0	0		2	5	1	1			1
	0	0	0	0	0	0	0	0		2	6	1	2			3
	0	0	0	0	0	0	0	0		0	6	7	0			0
	0	0	0	0	0	0	0	0		2	7	2	2			0
	0	0	0	0	0	0	0	0		2	3	2				0
	0	0	0	0	0	0	0	0		2	4	1				1
	0	0	0	0	0	0	0	0		1	1	1				0
	0	0	0	0	0	0	0	0		2	1	1				0
	0	0	0	0	0	0	0	0		0	3	3				0
	0	0	0	0	0	0	0	0		1		2				0
	0	0	0	0	0	0	0	0		2		0				1
	0	0	0	0	0	1	0	0		0		0				5
	0	1	0	0	0	1	0	0		7		0				0
		0	0	0	0	1	0	0		3		1				3
		0	0	0	0	0	0	0		0						1
		0	0		0	0	0	0		0						0
		0	0		0	0	0	0		2						0
		0	0		0	0	0	0		0						6
		0	0		0	0	0	0		1						4
		0	0		0	0		0		1						1
		0	0		0	0		0		0						1
		0	0		0	0		0		3						1
		0	0			0		0		0						0
		0	0			1		0		0						0
		0	0			0		0		8						0
		0	0			1		0		4						1
		0	0			0		1		1						7
		0	0			0		1		0						4
		0	0			0		0		1						0
		0	0			1		0		0						0
		0	0			1		1		0						0
		0	0			1		0		0						0
		0	0			2		0		1						0
		0	0			0		0		1						0
		0	0			0		0		0						0
		0				0		0		3						0
		0				0		0		1
		0				0		0
		0				0		1
		0				0		0
		0				2		0
		0				2
		0				0
						1
						0
						2
						1
						2
						1
						1

## Sheet: Figure 4I
genotype	# of foci	5	6	totakl
control		15	377	392
pch-2		41	357	398
him-3		37	345	382
pch-2;him-3		20	358	378
genotype	% of foci	5	6
control		3.82653	96.1735
pch-2		10.3015	89.6985
him-3		9.68586	90.3141
pch-2;him-3		5.29101	94.709

[truncated: 10 more sheets: Figure 4K, Figure 5B, Figure 5D, Figure 5F, Figure 5H, Figure 5J, Figure 6B, Figure S1B, Figure S3B, Figure S6]
